# Supplementary material for: Hydrovoltaic effect-enhanced photocatalysis by polyacrylic acid/cobaltous oxide–nitrogen doped carbon system for efficient photocatalytic water splitting
Source: Nat Commun. 2023 Mar 30;14:1759. doi: 10.1038/s41467-023-37366-3 (PMC10063643; doi:10.1038/s41467-023-37366-3)
Supplement: Supplementary file 3 — Source Data [file 41467_2023_37366_MOESM3_ESM.xlsx]

## Sheet: Figure 1g
	CoO-NC	PAA/CoO-NC
2q (°)	Intensity (a.u.)	Intensity (a.u.)
5.0167	451.001	490.001
5.0497	450.014	433.721
5.0827	456.824	451.521
5.1157	457.001	439.494
5.1487	443.702	417.158
5.1817	448.622	473.145
5.2147	413.883	467.76
5.2477	452.019	477.027
5.2807	473.978	452.833
5.3137	474.228	491.653
5.3467	446.92	460.31
5.3797	462.796	466.187
5.4127	441.401	450.187
5.4457	445.357	480.427
5.4787	436.302	475.479
5.5117	405.638	468.139
5.5447	465.212	460.619
5.5777	441.176	449.58
5.6107	450.078	472.485
5.6437	438.526	437.453
5.6767	452.427	440.438
5.7097	453.859	438.656
5.7427	464.995	440.332
5.7757	462.199	434.909
5.8087	426.261	451.505
5.8417	443.456	451.103
5.8747	454.644	461.769
5.9077	438.51	470.318
5.9407	422.603	480.691
5.9737	445.236	469.533
6.0067	461.001	452.552
6.0397	439.11	437.663
6.0727	430.354	456.003
6.1057	440.995	487.571
6.1387	462.536	492.87
6.1717	456.603	468.93
6.2047	444.725	446.462
6.2377	446.469	448.452
6.2707	438.726	466.952
6.3037	436.05	466.334
6.3367	435.058	451.541
6.3697	448.786	460.043
6.4027	459.62	457.523
6.4357	464.518	432.699
6.4687	458.151	451.513
6.5017	433.036	471.344
6.5347	454.803	446.136
6.5677	480.494	445.711
6.6007	466.804	454.642
6.6337	441.275	445.673
6.6667	448.068	453.556
6.6997	431.356	469.567
6.7327	432.686	451.112
6.7657	426.076	458.664
6.7987	416.664	450.068
6.8317	428.259	441.836
6.8647	416.16	457.036
6.8977	412.618	451.427
6.9307	433.599	465.6
6.9637	424.132	464.846
6.9967	453.548	477.648
7.0297	457.272	455.764
7.0627	423.539	430.595
7.0957	472.868	444.072
7.1287	482.083	463.628
7.1617	454.862	471.692
7.1947	449.638	442.307
7.2277	463.358	462.006
7.2607	413.228	450.159
7.2937	433.767	445.129
7.3267	437.966	447.036
7.3597	431.23	452.543
7.3927	439.847	429.924
7.4257	419.775	419.001
7.4587	440.227	417.776
7.4917	428.787	401.239
7.5247	425.236	423.648
7.5577	430.603	416.885
7.5907	416.168	485.264
7.6237	428.059	433.005
7.6567	473.477	435.967
7.6897	405.682	446.737
7.7227	435.791	461.451
7.7557	448.403	455.339
7.7887	402.099	468.134
7.8217	419.36	456.045
7.8547	457.511	458.652
7.8877	419.595	468.002
7.9207	415.888	507.163
7.9537	434.373	438.514
7.9867	424.062	442.652
8.0197	460.237	424.618
8.0527	455.284	473.727
8.0857	415.897	458.435
8.1187	438.842	444.885
8.1517	461.181	450.991
8.1847	453.206	456.146
8.2177	420.601	463.19
8.2507	413.523	448.258
8.2837	440.195	469.944
8.3167	429.871	449.57
8.3497	447.587	439.001
8.3827	459.843	439.001
8.4157	428.202	445.979
8.4487	436.613	438.038
8.4817	428.169	413.496
8.5147	419.001	446.896
8.5477	433.876	446.333
8.5807	443.905	439.078
8.6137	453.087	435.159
8.6467	447.033	427.345
8.6797	417.326	439.322
8.7127	425.947	466.523
8.7457	441.287	458.43
8.7787	440.56	421.767
8.8117	438.27	397.901
8.8447	423.73	400.537
8.8777	435.398	413.209
8.9107	425	444.428
8.9437	405.408	443.24
8.9767	427.108	434.835
9.0097	423.481	425.842
9.0427	401.871	409.922
9.0757	413.02	425.551
9.1087	437.324	416.974
9.1417	437.545	427.691
9.1747	423.081	439.86
9.2077	412.606	415.774
9.2407	420.018	405.782
9.2737	425.987	424.062
9.3067	412.575	417.454
9.3397	401.404	400.222
9.3727	391.957	416.651
9.4057	412.054	425.505
9.4387	420.106	423.211
9.4717	420.733	403.054
9.5047	448.707	405.744
9.5377	434.065	402.681
9.5707	402.895	419.449
9.6037	420.331	438.991
9.6367	411.541	412.16
9.6697	422.177	413.176
9.7027	454.328	440.434
9.7357	409.577	438.699
9.7687	415.053	410.873
9.8017	421.992	423.834
9.8347	389.777	425.16
9.8677	404.293	437.85
9.9007	402.58	441.067
9.9337	426.282	428.931
9.9667	468.391	432.672
9.9997	420.274	403.182
10.0327	423.706	396.96
10.0657	432.001	419.935
10.0987	431.258	420.116
10.1317	416.585	438.788
10.1647	383.918	409.945
10.1977	416.213	408.562
10.2307	430.069	444.966
10.2637	456.728	431.143
10.2967	414.002	406.57
10.3297	412.036	421.434
10.3627	422.472	451.512
10.3957	411.729	429.518
10.4287	382.274	475.261
10.4617	401.012	416.835
10.4947	412.014	417.31
10.5277	427.221	391.339
10.5607	402.718	419.54
10.5937	425.768	424.001
10.6267	443.614	426.553
10.6597	443.486	439.573
10.6927	438.873	418.061
10.7257	395.731	422.755
10.7587	438.017	409.796
10.7917	406.895	410.726
10.8247	448.474	404.251
10.8577	455.615	424.108
10.8907	422.264	455.74
10.9237	426.742	449.997
10.9567	435.61	398.628
10.9897	437.713	422.993
11.0227	413.533	448.39
11.0557	441.442	452.687
11.0887	419.246	433.46
11.1217	438.349	437.885
11.1547	416.495	442.407
11.1877	421.98	447.996
11.2207	408.708	429.564
11.2537	412.983	419.054
11.2867	446.734	427.579
11.3197	462.342	422.635
11.3527	434.221	420.582
11.3857	386.238	421.761
11.4187	402.118	427.105
11.4517	430.931	410.007
11.4847	438.354	419.761
11.5177	415.433	446.491
11.5507	411.339	443.02
11.5837	432.643	442.422
11.6167	425.643	457.261
11.6497	434.473	467.789
11.6827	431.935	465.34
11.7157	419.806	451.824
11.7487	431.685	437.895
11.7817	437.676	433.751
11.8147	437.065	419.166
11.8477	422.255	434.344
11.8807	412.619	449.877
11.9137	414.505	453.725
11.9467	437.982	455.373
11.9797	471.009	438.003
12.0127	449.329	437.28
12.0457	414.158	448.909
12.0787	422.372	459.575
12.1117	441.288	435.027
12.1447	423.425	418.153
12.1777	435.143	398.062
12.2107	396.709	431.781
12.2437	401.769	434.247
12.2767	409.312	451.502
12.3097	436.528	444.771
12.3427	425.635	458.285
12.3757	424.701	421.82
12.4087	445.328	430.584
12.4417	440.602	469.761
12.4747	431.287	426.858
12.5077	423.214	437.48
12.5407	435.062	437.293
12.5737	414.26	461.267
12.6067	423.801	458.415
12.6397	414.947	489.93
12.6727	447.862	463.723
12.7057	433.414	431.294
12.7387	456.833	419.71
12.7717	429.797	436.67
12.8047	422.628	458.118
12.8377	401.174	406.163
12.8707	446.592	448.619
12.9037	432.324	443.13
12.9367	438.762	436.24
12.9697	441.861	447.439
13.0027	446.704	403.794
13.0357	447.001	468.739
13.0687	490.019	426.406
13.1017	447.966	422.001
13.1347	434.101	428.231
13.1677	449.671	445.671
13.2007	423.465	432.436
13.2337	392.586	409.551
13.2667	398.913	420.271
13.2997	425.805	434.576
13.3327	387.025	451.643
13.3657	444.326	408.514
13.3987	446.013	440.388
13.4317	409.4	443.463
13.4647	400.764	438.71
13.4977	425.781	415.473
13.5307	423.665	432.364
13.5637	404.762	422.86
13.5967	401.14	413.149
13.6297	424.413	423.207
13.6627	431.938	450.008
13.6957	408.048	435.023
13.7287	436.085	450.161
13.7617	450.802	434.76
13.7947	446.714	420.9
13.8277	437.882	394.523
13.8607	461.758	392.074
13.8937	433.861	424.97
13.9267	437.022	432.789
13.9597	446.652	444.219
13.9927	422.53	419.955
14.0257	430.655	421.726
14.0587	451.897	427.704
14.0917	442.346	385.879
14.1247	416.232	385.984
14.1577	415.955	405.012
14.1907	442.079	406.37
14.2237	444.235	411.474
14.2567	440.112	416.13
14.2897	447.526	396.836
14.3227	438.087	394.832
14.3557	420.334	421.29
14.3887	426.347	409.23
14.4217	434.596	411.001
14.4547	407.914	417.534
14.4877	439.637	424.284
14.5207	436.228	420.514
14.5537	407.935	414.609
14.5867	450.349	396.336
14.6197	463.441	406.065
14.6527	439.309	421.618
14.6857	426.689	418.859
14.7187	402.068	408.14
14.7517	425.141	407.083
14.7847	432.554	407.422
14.8177	423.32	411.527
14.8507	445.721	437.232
14.8837	434.459	405.221
14.9167	467.794	403.928
14.9497	463.108	398.531
14.9827	441.358	413.916
15.0157	414.646	430.75
15.0487	410.195	401.082
15.0817	427.189	379.28
15.1147	453.662	380.26
15.1477	425.952	410.604
15.1807	428.848	381.175
15.2137	396.807	402.857
15.2467	424.81	357.126
15.2797	434.41	403.318
15.3127	438.889	395.502
15.3457	420.688	420.271
15.3787	435.182	404.425
15.4117	408.612	417.683
15.4447	387.187	400.142
15.4777	423.719	427.788
15.5107	436.738	384.892
15.5437	422.494	394.639
15.5767	438.227	400.728
15.6097	455.012	384.048
15.6427	439.275	397.868
15.6757	430.668	410.916
15.7087	441.739	433.682
15.7417	436.762	417.285
15.7747	443.908	377.221
15.8077	419.022	375.465
15.8407	443.161	424.64
15.8737	417.736	420.391
15.9067	412.001	406.408
15.9397	389.17	401.555
15.9727	394.437	388.157
16.0057	412.013	372.359
16.0387	450.988	381.44
16.0717	464.06	411.77
16.1047	455.222	442.567
16.1377	441.647	424.856
16.1707	414.012	394.92
16.2037	420.715	390.572
16.2367	430.509	403.227
16.2697	422.355	425.226
16.3027	433.557	399.183
16.3357	437.682	407.558
16.3687	450.325	399.166
16.4017	415.203	407.13
16.4347	409.147	396.1
16.4677	432.263	418.561
16.5007	458.015	433.795
16.5337	442.373	413.13
16.5667	421.275	405.452
16.5997	427.314	410.251
16.6327	437.4	407.052
16.6657	426.495	407.836
16.6987	424.493	413.05
16.7317	446.288	408.369
16.7647	457.502	395.511
16.7977	441.426	387.514
16.8307	416.942	397.43
16.8637	423.689	414.999
16.8967	433.923	397.318
16.9297	442.755	386.627
16.9627	441.168	400.566
16.9957	427.365	396.094
17.0287	450.435	400.452
17.0617	427.819	400.737
17.0947	410.374	426.763
17.1277	421.45	409.67
17.1607	439.653	388.782
17.1937	440.341	388.305
17.2267	444.29	379.58
17.2597	434.921	380.664
17.2927	421.964	368.921
17.3257	454.406	370.237
17.3587	456.262	391.436
17.3917	471.479	412.738
17.4247	479.649	419.923
17.4577	457.354	381.598
17.4907	482.25	382.973
17.5237	454.701	399.204
17.5567	428.96	381.98
17.5897	442.133	383.435
17.6227	463.807	377.632
17.6557	451.207	403.737
17.6887	422.705	394.82
17.7217	467.868	381.204
17.7547	465.08	378.762
17.7877	444.662	396.422
17.8207	401.575	377.655
17.8537	485.771	403.822
17.8867	407.92	413.001
17.9197	445.579	414.309
17.9527	421.514	436.089
17.9857	412.138	437.59
18.0187	446.413	424.546
18.0517	416.19	401.07
18.0847	445.811	411.931
18.1177	427.361	403.171
18.1507	416.349	364.265
18.1837	453.275	419.39
18.2167	467.261	404.082
18.2497	435.435	357.408
18.2827	425.658	376.029
18.3157	453.036	374.359
18.3487	444.399	404.346
18.3817	440.361	385.125
18.4147	437.399	413.22
18.4477	452.383	416.292
18.4807	456.685	399.162
18.5137	466.123	384.391
18.5467	459.834	447.333
18.5797	441.921	409.74
18.6127	445.915	414.411
18.6457	445.665	385.515
18.6787	461.855	397.451
18.7117	460.973	413.042
18.7447	426.405	404.148
18.7777	447.768	394.904
18.8107	442.828	385.13
18.8437	432.486	403.79
18.8767	480.008	410.93
18.9097	462.022	407.29
18.9427	444.331	415.975
18.9757	448.262	389.037
19.0087	462.795	391.191
19.0417	481.915	373.784
19.0747	458.281	393.251
19.1077	428.169	406.974
19.1407	447.512	384.505
19.1737	460.813	396.06
19.2067	454.182	406.798
19.2397	447.015	413.552
19.2727	440.847	403.615
19.3057	461.613	390.682
19.3387	457.366	391.948
19.3717	442.01	397.009
19.4047	450.489	403.513
19.4377	448.149	395.871
19.4707	443.15	403.269
19.5037	446.401	412.45
19.5367	470.496	392.378
19.5697	477.71	389.77
19.6027	457.413	414.952
19.6357	460.797	445.982
19.6687	471.964	446.112
19.7017	485.246	406.64
19.7347	467.308	390.216
19.7677	428.652	400.237
19.8007	440.106	429.931
19.8337	461.088	402.027
19.8667	467.751	379.8
19.8997	490.034	383.614
19.9327	480.858	382.286
19.9657	493.274	392.455
19.9987	491.918	399.595
20.0317	487.983	426.974
20.0647	489.063	428.947
20.0977	469.663	405.111
20.1307	458.421	399.483
20.1637	450.511	388.204
20.1967	414.031	383.953
20.2297	427.985	399.407
20.2627	460.441	407.338
20.2957	499.284	390.64
20.3287	462.25	407.34
20.3617	442.975	410.905
20.3947	480.522	374.653
20.4277	487.335	383.17
20.4607	435.002	413.001
20.4937	446.709	410.17
20.5267	455.013	376.43
20.5597	440.229	430.591
20.5927	466.592	400.837
20.6257	483.86	396.748
20.6587	476.744	432.812
20.6917	443.174	408.128
20.7247	461.664	415.859
20.7577	479.454	391.76
20.7907	487.657	396.743
20.8237	476.669	403.611
20.8567	453.64	404.933
20.8897	473.14	414.192
20.9227	474.094	406.843
20.9557	474.895	380.975
20.9887	487.337	410.603
21.0217	469.894	397.631
21.0547	459.298	400.136
21.0877	457.158	415.336
21.1207	501.853	461.192
21.1537	477.438	428.262
21.1867	474.027	411.753
21.2197	486.098	402.867
21.2527	485.881	406.461
21.2857	480.397	394.189
21.3187	467.681	411.887
21.3517	458.807	427.163
21.3847	479.613	405.201
21.4177	480.116	422.521
21.4507	476.297	427.368
21.4837	475.31	397.341
21.5167	477.716	391.789
21.5497	457.682	404.994
21.5827	477.719	391.047
21.6157	487.592	420.098
21.6487	487.142	436.975
21.6817	492.079	413.684
21.7147	470.484	407.031
21.7477	466.808	396.242
21.7807	464.024	365.202
21.8137	458.826	379.95
21.8467	442.218	405.763
21.8797	452.372	406.921
21.9127	483.49	374.371
21.9457	464.216	360.408
21.9787	456.571	399.095
22.0117	475.979	407.366
22.0447	473.665	400.963
22.0777	461.16	418.08
22.1107	459.575	417.232
22.1437	477.019	420.844
22.1767	488.557	430.463
22.2097	495.721	398.613
22.2427	491.384	409.682
22.2757	469.628	456.269
22.3087	465.51	416.745
22.3417	476.913	414.894
22.3747	487.956	415.096
22.4077	501.201	404.814
22.4407	481.95	415.981
22.4737	482.254	396.309
22.5067	478.195	403.507
22.5397	488.288	393.001
22.5727	481.595	397.938
22.6057	470.898	412.832
22.6387	491.768	419.246
22.6717	476.637	424.183
22.7047	474.147	428.448
22.7377	488.412	425.99
22.7707	482.344	415.169
22.8037	498.064	424.94
22.8367	440.811	399.196
22.8697	464.781	421.593
22.9027	492.487	417.135
22.9357	483.682	456.426
22.9687	513.625	409.35
23.0017	471.63	418.231
23.0347	500.486	413.534
23.0677	492.954	424.53
23.1007	461.873	388.801
23.1337	485.942	413.426
23.1667	486.917	434.459
23.1997	523.99	403.444
23.2327	467.494	415.529
23.2657	489.851	394.045
23.2987	473.066	398.982
23.3317	482.836	432.44
23.3647	485.914	420.379
23.3977	496.542	389.337
23.4307	457.286	387.055
23.4637	495.118	385.135
23.4967	459.348	398.806
23.5297	481.416	444.477
23.5627	460.73	423.94
23.5957	447.412	399.823
23.6287	457.308	415.266
23.6617	493.286	411.144
23.6947	472.822	373.688
23.7277	482.142	388.628
23.7607	467.798	408.565
23.7937	496.263	435.391
23.8267	482.565	428.298
23.8597	501.221	408.594
23.8927	511.076	447.044
23.9257	508.977	410.105
23.9587	493.134	408.125
23.9917	488.704	412.247
24.0247	507.67	412.001
24.0577	488.902	396.483
24.0907	453.062	394.157
24.1237	452.202	393.961
24.1567	492.376	395.671
24.1897	504.108	408.133
24.2227	524.761	417.212
24.2557	517.856	432.221
24.2887	497.365	401.136
24.3217	478.707	375.792
24.3547	462.31	419.964
24.3877	499.266	407.578
24.4207	530.567	400.353
24.4537	509.961	421.769
24.4867	490.296	421.296
24.5197	473.205	424.285
24.5527	469.285	418.685
24.5857	497.623	407.491
24.6187	495.419	410.415
24.6517	496.416	408.311
24.6847	509.44	404.723
24.7177	473.73	419.863
24.7507	457.24	431.241
24.7837	481.392	424.301
24.8167	509.611	438.733
24.8497	511.529	449.106
24.8827	487.275	400.754
24.9157	479.583	394.217
24.9487	464.9	419.983
24.9817	473.598	405.002
25.0147	510.871	432.388
25.0477	477.717	442.262
25.0807	457.675	429.879
25.1137	490.497	406.953
25.1467	498.529	446.678
25.1797	516.806	428.561
25.2127	483.954	420.043
25.2457	468.002	438.487
25.2787	469.813	409.555
25.3117	474.326	437.226
25.3447	497.692	436.727
25.3777	478.4	434.997
25.4107	483.929	448.872
25.4437	501.35	447.582
25.4767	497.177	407.207
25.5097	471.625	426.316
25.5427	497.318	412.912
25.5757	495.974	424.753
25.6087	513.775	423.446
25.6417	484.945	428.283
25.6747	460.009	442.236
25.7077	492.954	465.048
25.7407	504.88	450.514
25.7737	503.529	412.001
25.8067	513.612	412.992
25.8397	503.297	439.387
25.8727	516.002	413.47
25.9057	518.964	461.85
25.9387	506.199	403.9
25.9717	510.862	430.22
26.0047	531.15	415.649
26.0377	470.456	452.875
26.0707	464.198	424.172
26.1037	502.707	415.55
26.1367	461.464	417.728
26.1697	509.882	445.786
26.2027	459.448	411.004
26.2357	480.744	403.388
26.2687	483.284	432.185
26.3017	470.315	442.075
26.3347	488.828	458.829
26.3677	511.051	453.796
26.4007	510.962	447.962
26.4337	511.591	439.049
26.4667	465.05	414.308
26.4997	505.123	448.035
26.5327	496.012	447.128
26.5657	512.573	424.386
26.5987	496.846	416.537
26.6317	482.246	410.246
26.6647	486.361	432.735
26.6977	486.225	446.471
26.7307	485.001	430.284
26.7637	481.657	407.957
26.7967	484.594	427.902
26.8297	486.33	440.045
26.8627	511.863	443.416
26.8957	511.548	429.929
26.9287	497.157	428.478
26.9617	482.144	442.894
26.9947	482.124	427.533
27.0277	480.622	440.38
27.0607	486.1	474.21
27.0937	480.901	468.274
27.1267	501.84	440.171
27.1597	522.212	455.437
27.1927	488.782	459.808
27.2257	476.786	435.542
27.2587	505.811	439.229
27.2917	496.879	446.467
27.3247	462.009	452.447
27.3577	474.53	449.736
27.3907	513	437.144
27.4237	503.057	423.108
27.4567	459.791	415.486
27.4897	479.485	430.22
27.5227	505.82	439.962
27.5557	476.465	447.041
27.5887	450.939	427.648
27.6217	487.885	426.321
27.6547	519.737	427.293
27.6877	482.5	433.26
27.7207	498.886	445.065
27.7537	485.606	462.817
27.7867	461.376	456.913
27.8197	455.963	458.039
27.8527	479.325	441.971
27.8857	506.446	431.539
27.9187	471.476	439.666
27.9517	466.04	419.496
27.9847	496.168	431.632
28.0177	473.332	455.93
28.0507	489.893	451.568
28.0837	478.208	469.577
28.1167	474.265	452.903
28.1497	504.139	453.455
28.1827	499.121	428.254
28.2157	461.038	447.064
28.2487	485.8	415.801
28.2817	491.344	420.104
28.3147	475.79	485.119
28.3477	497.506	496.896
28.3807	490.395	464.36
28.4137	498.441	452.331
28.4467	509.689	461.793
28.4797	497.092	493.49
28.5127	504.991	449.059
28.5457	469.503	431.252
28.5787	493.337	485.513
28.6117	529.55	450.491
28.6447	496.868	480.29
28.6777	506.227	458.613
28.7107	516.23	421.009
28.7437	486.936	476.228
28.7767	488.489	448.792
28.8097	489.886	446.771
28.8427	491.745	459.212
28.8757	487.703	465.299
28.9087	493.777	456.684
28.9417	476.646	463.344
28.9747	523.946	456.784
29.0077	460.569	438.011
29.0407	478.839	465.857
29.0737	506.028	468.515
29.1067	492.494	477.026
29.1397	504.446	449.661
29.1727	468.979	499.668
29.2057	496.06	473.809
29.2387	468.488	438.266
29.2717	476.07	445.159
29.3047	506.86	440.572
29.3377	470.264	412.791
29.3707	494.561	441.531
29.4037	509.113	474.806
29.4367	494.685	471.041
29.4697	511.756	470.69
29.5027	506.418	439.312
29.5357	512.598	453.802
29.5687	522.219	455.611
29.6017	522.164	463.68
29.6347	508.21	469.761
29.6677	515.883	459.194
29.7007	488.061	476.568
29.7337	479.077	482.914
29.7667	507.665	474.001
29.7997	516.552	463.383
29.8327	510.155	472.227
29.8657	501.883	473.268
29.8987	503.598	465.161
29.9317	510.647	453.517
29.9647	517.462	441.14
29.9977	520.307	471.737
30.0307	535.007	474.91
30.0637	537.956	475.113
30.0967	522.596	474.327
30.1297	493.97	458.723
30.1627	485.664	485.098
30.1957	501.445	498.568
30.2287	494.923	481.929
30.2617	514.358	456.939
30.2947	502.152	418.001
30.3277	481.181	428.012
30.3607	480.49	454.199
30.3937	488.723	456.439
30.4267	494.903	439.877
30.4597	514.001	444.872
30.4927	512.32	480.123
30.5257	502.45	478.397
30.5587	486.356	445.018
30.5917	488.248	462.147
30.6247	507.057	441.27
30.6577	512.463	439.662
30.6907	487.13	468.137
30.7237	448.218	476.12
30.7567	489.812	457.499
30.7897	527.073	439.347
30.8227	491.75	424.867
30.8557	483.416	453.788
30.8887	495.205	447.069
30.9217	485.94	485.969
30.9547	476.222	447.801
30.9877	522.435	432.375
31.0207	492.698	476.206
31.0537	484.976	456.354
31.0867	484.404	469.812
31.1197	516	455.002
31.1527	516.001	396.749
31.1857	501.381	475.924
31.2187	527.938	460.684
31.2517	485.329	461.9
31.2847	471.76	461.064
31.3177	477.47	473.938
31.3507	491.673	491.407
31.3837	501.989	448.059
31.4167	479.074	451.863
31.4497	546.759	451.254
31.4827	526.008	457.888
31.5157	515.063	453.911
31.5487	492.275	432.946
31.5817	492.911	466.008
31.6147	523.982	456.175
31.6477	496.702	465.561
31.6807	496.636	444.666
31.7137	502.863	485.115
31.7467	513.118	458.735
31.7797	527.207	481.861
31.8127	508.968	487.391
31.8457	481.512	466.234
31.8787	462.654	450.491
31.9117	494.221	440.732
31.9447	505.214	473.563
31.9777	495.617	489.33
32.0107	496.611	471.219
32.0437	502.848	445.181
32.0767	511.363	443.626
32.1097	514.351	455.423
32.1427	513.422	465.5
32.1757	495.111	443.969
32.2087	486.525	437.515
32.2417	510.066	464.928
32.2747	497.599	460.516
32.3077	495.676	466.222
32.3407	487.484	490.947
32.3737	482.638	482.426
32.4067	535.528	461.931
32.4397	551.694	464.365
32.4727	535.885	457.17
32.5057	526.371	443.665
32.5387	511.943	435.792
32.5717	495.225	436.836
32.6047	493.289	461.476
32.6377	503.236	459.28
32.6707	477.999	445.969
32.7037	474.188	461.597
32.7367	488.249	476.764
32.7697	488.327	459.849
32.8027	457.749	469.95
32.8357	491.648	444.55
32.8687	520.32	450.235
32.9017	516.28	467.677
32.9347	482.021	452.027
32.9677	470.062	435.332
33.0007	496.731	406.988
33.0337	522.429	448.961
33.0667	474.736	468.305
33.0997	477.752	446.683
33.1327	482.032	479.261
33.1657	487.516	479.031
33.1987	491.942	453.23
33.2317	521.87	469.272
33.2647	481.726	480.479
33.2977	474.538	465.385
33.3307	476.759	443
33.3637	520.789	430.706
33.3967	466.141	485.89
33.4297	518.235	462.398
33.4627	490.917	493.108
33.4957	508.299	466.592
33.5287	510.972	453.208
33.5617	510.386	466.545
33.5947	500.351	443.889
33.6277	489.382	427.434
33.6607	497.708	508.986
33.6937	488.126	436.304
33.7267	495.004	455.993
33.7597	520.675	470.803
33.7927	512.247	438.821
33.8257	469.588	465.911
33.8587	487.041	466.077
33.8917	554.571	430.33
33.9247	489.627	440.981
33.9577	451.116	451.103
33.9907	467.776	443.875
34.0237	525.049	469.649
34.0567	489.983	468.6
34.0897	526.274	451.647
34.1227	510.885	471.911
34.1557	517.072	495.276
34.1887	525.565	449.522
34.2217	522.973	474.736
34.2547	521.172	471.789
34.2877	502.159	468.241
34.3207	481.5	466.427
34.3537	498.337	458.417
34.3867	489.257	479.922
34.4197	498.008	464.485
34.4527	510.203	442.96
34.4857	502.373	439.447
34.5187	497.973	432.998
34.5517	513.104	466.341
34.5847	505.176	468.178
34.6177	484.831	430.671
34.6507	493.507	414.33
34.6837	512.818	464.795
34.7167	522.081	475.937
34.7497	536.827	461.371
34.7827	504.994	480.454
34.8157	482.701	500.286
34.8487	489.973	477.689
34.8817	498.617	443.499
34.9147	511.71	446.175
34.9477	507.237	467.043
34.9807	487.655	462.008
35.0137	490.66	491.64
35.0467	505.994	491.398
35.0797	498.867	450.941
35.1127	501.136	454.848
35.1457	523.835	453.399
35.1787	502.663	457.371
35.2117	470.729	484.104
35.2447	474.09	489.341
35.2777	461.834	453.509
35.3107	449.632	440.886
35.3437	473.405	452.539
35.3767	499.003	456.624
35.4097	487.449	462.281
35.4427	508.655	446.465
35.4757	504.979	447.346
35.5087	500.481	436.981
35.5417	494.667	450.905
35.5747	495.202	475.389
35.6077	498.253	454.945
35.6407	495.277	419.561
35.6737	490.59	428.636
35.7067	511.156	453.211
35.7397	516.61	461.125
35.7727	490.942	462.418
35.8057	481.036	454.204
35.8387	467.193	463.008
35.8717	510.696	476.08
35.9047	524.966	450.804
35.9377	491.417	419.804
35.9707	500.812	451.352
36.0037	512.159	481.708
36.0367	513.669	465.51
36.0697	516.544	463.685
36.1027	493.791	474.428
36.1357	483.909	441.063
36.1687	505.381	464.121
36.2017	498.515	453.512
36.2347	524.245	481.265
36.2677	507.252	510.752
36.3007	514.896	467.091
36.3337	510.118	540.052
36.3667	544.675	547.951
36.3997	608.486	579.239
36.4327	658.265	599.326
36.4657	674.242	616.149
36.4987	662.829	578.525
36.5317	687.908	561.143
36.5647	591.327	561.861
36.5977	529.691	533.127
36.6307	564.913	541.585
36.6637	569.969	494.788
36.6967	523.407	463.852
36.7297	545.748	476.139
36.7627	478.949	448.854
36.7957	504.597	444.627
36.8287	491.839	455.542
36.8617	509.434	474.831
36.8947	529.934	471.099
36.9277	508.459	445.78
36.9607	494.875	441.262
36.9937	497.527	465.265
37.0267	473.18	456.024
37.0597	490.829	457.995
37.0927	483.893	451.011
37.1257	490.311	461.707
37.1587	506.268	452.874
37.1917	482.731	466.914
37.2247	474.924	475.651
37.2577	476.731	451.682
37.2907	536.376	417.994
37.3237	514.319	443.418
37.3567	471.426	464.753
37.3897	487.554	462.832
37.4227	506.654	459.048
37.4557	510.03	453.591
37.4887	506.612	450.415
37.5217	487.061	436.342
37.5547	468.696	445.83
37.5877	499.487	462.461
37.6207	494.293	449.767
37.6537	478.404	459.396
37.6867	500.877	477.553
37.7197	520.062	454.28
37.7527	523.287	445.201
37.7857	495.711	459.744
37.8187	470.021	442.286
37.8517	465.601	432.236
37.8847	498.544	445.843
37.9177	496.049	442.624
37.9507	472.965	436.026
37.9837	496.232	433.754
38.0167	488.59	442.546
38.0497	492.845	471.875
38.0827	509.4	467.741
38.1157	479.096	440.97
38.1487	485.929	453.112
38.1817	523.217	447.276
38.2147	531.756	469.048
38.2477	497.588	488.743
38.2807	489.187	487.727
38.3137	504.533	493.386
38.3467	497.261	440.638
38.3797	509.56	439.255
38.4127	541.554	448.348
38.4457	511.933	446.87
38.4787	536.513	473.183
38.5117	511.098	430.027
38.5447	494.181	458.628
38.5777	530.972	452.403
38.6107	513.953	459.074
38.6437	481.736	448.208
38.6767	496.755	468.433
38.7097	510.739	491.481
38.7427	499.881	429.044
38.7757	519.085	453.763
38.8087	480.415	465.168
38.8417	523.114	484.82
38.8747	523.233	456.975
38.9077	466.175	457.027
38.9407	534.923	456.96
38.9737	522.087	453.011
39.0067	512.246	473.575
39.0397	513.903	466.248
39.0727	506.405	466.027
39.1057	505.032	440.581
39.1387	470.697	406.549
39.1717	473.466	441.501
39.2047	498.399	428.779
39.2377	477.834	451.894
39.2707	495.207	442.744
39.3037	504.89	461.727
39.3367	500.065	490.589
39.3697	551.852	454.683
39.4027	552.112	450.334
39.4357	473.446	437.136
39.4687	488.889	456.468
39.5017	486.718	434.366
39.5347	494.12	463.508
39.5677	519.115	480.846
39.6007	480.224	462.753
39.6337	500.41	453.022
39.6667	522.404	490.429
39.6997	508.92	482.215
39.7327	485.866	463.17
39.7657	483.842	433.583
39.7987	519.048	455.051
39.8317	522.446	457.78
39.8647	512.723	452.275
39.8977	497.014	424.356
39.9307	519.57	411.1
39.9637	534.361	416.084
39.9967	530.173	427.563
40.0297	509.675	425.814
40.0627	528.109	429.159
40.0957	535.755	468.019
40.1287	513.645	484.744
40.1617	512.998	484.46
40.1947	499.609	469.564
40.2277	474.368	465.837
40.2607	486.895	469.515
40.2937	508.972	454.173
40.3267	499.626	437.157
40.3597	497.612	423.565
40.3927	489.836	442.217
40.4257	472.855	457.765
40.4587	488.884	439.376
40.4917	492.524	449.505
40.5247	505.421	462.304
40.5577	531.188	440.485
40.5907	513.079	455.266
40.6237	495.844	472.769
40.6567	501.376	470.487
40.6897	490.962	477.658
40.7227	477.375	489.914
40.7557	494.356	451.46
40.7887	498.945	467.338
40.8217	502.498	465.677
40.8547	481.168	492.882
40.8877	498.84	446.304
40.9207	501.448	436.646
40.9537	480.322	456.742
40.9867	495.39	459.766
41.0197	480.378	457.017
41.0527	476.935	405.561
41.0857	544.783	438.425
41.1187	512.796	413.089
41.1517	498.24	436.736
41.1847	529.582	450.111
41.2177	514.446	418.175
41.2507	508.773	480.098
41.2837	492.928	484.153
41.3167	499.627	452.775
41.3497	488.802	459.086
41.3827	521.645	448.344
41.4157	526.971	440.031
41.4487	477.876	456.007
41.4817	517.367	411.855
41.5147	466.664	439.885
41.5477	501.813	432.196
41.5807	470.217	475.64
41.6137	523.855	451.483
41.6467	493.118	464.566
41.6797	471.931	465.929
41.7127	510.583	417.996
41.7457	504.61	446.566
41.7787	529.692	421.531
41.8117	549.143	460.552
41.8447	504.689	442.747
41.8777	505.122	469.846
41.9107	517.287	452.379
41.9437	485.695	469.453
41.9767	506.089	470.506
42.0097	529.187	466.662
42.0427	514.278	447.274
42.0757	504.353	472.675
42.1087	532.264	475.288
42.1417	539.193	517.509
42.1747	569.625	527.737
42.2077	560.165	542.766
42.2407	587.312	565.781
42.2737	642.578	587.959
42.3067	657.61	614.749
42.3397	725.016	636.997
42.3727	740.954	616.857
42.4057	743.075	646.22
42.4387	717.178	608.961
42.4717	722.143	602.102
42.5047	673.597	560.348
42.5377	643.166	518.143
42.5707	610.635	510.972
42.6037	584.832	489.414
42.6367	567.274	475.562
42.6697	532.876	485.231
42.7027	534.658	486.911
42.7357	519.789	465.432
42.7687	506.791	453.124
42.8017	525.424	470.24
42.8347	528.364	494.723
42.8677	516.042	484.558
42.9007	522.571	465.921
42.9337	516.7	481.301
42.9667	508.197	483.055
42.9997	504.042	459.95
43.0327	492.672	453.028
43.0657	515.571	458.721
43.0987	512.399	449.473
43.1317	493.473	453.334
43.1647	474.733	468.168
43.1977	475.113	451.603
43.2307	496.699	451.926
43.2637	509.511	435.716
43.2967	494.943	437.908
43.3297	484.318	434.846
43.3627	479.232	486.663
43.3957	481.337	469.689
43.4287	525.833	436.664
43.4617	523.786	439.836
43.4947	522.145	418.575
43.5277	514.175	443.468
43.5607	515.146	442.922
43.5937	484.425	443.273
43.6267	477.986	462.563
43.6597	483.178	430.534
43.6927	509.302	414.135
43.7257	465.503	468.787
43.7587	506.714	434.555
43.7917	507.297	462.957
43.8247	520.5	460.079
43.8577	513.251	479.734
43.8907	488.607	473.517
43.9237	509.688	437.586
43.9567	502.512	450.152
43.9897	454.058	418.255
44.0227	485.042	421.57
44.0557	534.176	413.403
44.0887	514.789	402.445
44.1217	446.089	446.674
44.1547	452.203	482.733
44.1877	479.849	436.327
44.2207	533.926	423.224
44.2537	542.779	459.823
44.2867	504.743	441.861
44.3197	514.347	477.807
44.3527	490.781	496.721
44.3857	513.81	467.742
44.4187	494.249	482.171
44.4517	473.232	480.404
44.4847	529.977	439.556
44.5177	560.516	450.452
44.5507	521.306	459.863
44.5837	540.069	425.617
44.6167	516.837	448.878
44.6497	515.871	459.058
44.6827	479.243	444.751
44.7157	480.261	456.01
44.7487	504.832	460.806
44.7817	525.526	468.635
44.8147	484.825	442.397
44.8477	478.863	419.643
44.8807	527.902	434.685
44.9137	539.962	446.984
44.9467	508.511	477.844
44.9797	507.706	462.366
45.0127	504.899	480.518
45.0457	554.164	466.382
45.0787	521.022	470.291
45.1117	511.359	454.389
45.1447	518.388	430.621
45.1777	514.357	444.635
45.2107	529.676	455.824
45.2437	515.819	443.783
45.2767	481.159	460.814
45.3097	492.216	468.826
45.3427	519.238	463.73
45.3757	528.185	447.719
45.4087	507.362	438.812
45.4417	487.542	453.751
45.4747	487.973	460.473
45.5077	504.618	450.732
45.5407	527.674	441.976
45.5737	529.405	457.756
45.6067	530.72	483.623
45.6397	526.786	473.348
45.6727	511.397	456.044
45.7057	505.849	478.566
45.7387	512.549	483.39
45.7717	536.032	451.329
45.8047	533.352	432.092
45.8377	523.247	443.003
45.8707	512.972	448.58
45.9037	506.978	455.441
45.9367	516.327	456.179
45.9697	556.058	426.177
46.0027	527.671	440.783
46.0357	490.171	443.74
46.0687	490.056	455.518
46.1017	480.225	444.6
46.1347	506.522	438.416
46.1677	502.961	463.2
46.2007	536.073	479.751
46.2337	509.646	468.326
46.2667	523.62	430.145
46.2997	516.059	440.636
46.3327	537.876	454.729
46.3657	522.84	484.108
46.3987	572.542	468.441
46.4317	551.811	463.635
46.4647	513.607	455.148
46.4977	527.035	453.043
46.5307	538.847	432.866
46.5637	493.056	468.391
46.5967	524.555	462.31
46.6297	495.339	464.465
46.6627	547.578	440.799
46.6957	495.612	456.09
46.7287	484.928	430.57
46.7617	480.086	456.728
46.7947	494.896	424.145
46.8277	447.881	481.978
46.8607	491.575	453.887
46.8937	456.664	464.51
46.9267	441.755	432.869
46.9597	492.269	448.728
46.9927	537.328	432.514
47.0257	564.599	432.838
47.0587	524.07	430.295
47.0917	509.338	429.144
47.1247	538.367	451.556
47.1577	523.347	450.748
47.1907	508.167	436.485
47.2237	442.076	398.311
47.2567	478.867	456.409
47.2897	495.609	462.117
47.3227	494.652	423.568
47.3557	496.312	436.594
47.3887	514.678	441.491
47.4217	513.18	435.693
47.4547	505.094	427.347
47.4877	519.018	435.917
47.5207	502.095	431.425
47.5537	496.493	437.833
47.5867	511.167	471.76
47.6197	510.184	443.568
47.6527	506.364	416.697
47.6857	519.042	433.889
47.7187	501.036	449.513
47.7517	529.692	468.309
47.7847	522.404	449.094
47.8177	517.046	429.168
47.8507	508.73	410.905
47.8837	479.221	418.618
47.9167	487.37	430.765
47.9497	502.972	422.9
47.9827	506.808	438.537
48.0157	527.893	450.704
48.0487	517.792	449.628
48.0817	492.973	440.43
48.1147	493.518	447.594
48.1477	479.677	460.35
48.1807	488.558	445.481
48.2137	521.092	448.405
48.2467	516.323	450.011
48.2797	515.105	405.356
48.3127	508.894	402.001
48.3457	482.635	443.205
48.3787	486.421	428.633
48.4117	481.776	446.913
48.4447	468.543	464.612
48.4777	476.536	470.33
48.5107	513.873	467.801
48.5437	508.1	440.351
48.5767	521.791	440.976
48.6097	504.532	447.017
48.6427	509.292	458.68
48.6757	533.871	451.107
48.7087	545.278	442.052
48.7417	527.369	437.998
48.7747	470.245	452.594
48.8077	498.372	429.341
48.8407	495.586	427.785
48.8737	471.6	448.692
48.9067	484.859	426.493
48.9397	480.721	475.47
48.9727	487.343	463.802
49.0057	501.924	443.653
49.0387	491.409	453.516
49.0717	534.128	452.981
49.1047	498.643	425.076
49.1377	497.431	436.601
49.1707	511.961	457.388
49.2037	518.735	420.063
49.2367	477.8	448.154
49.2697	491.512	465.508
49.3027	521.464	456.3
49.3357	477.166	463.077
49.3687	486.213	422.64
49.4017	506.948	491.755
49.4347	514.84	456.569
49.4677	495.613	419.134
49.5007	523.718	446.722
49.5337	505.174	429.115
49.5667	505.838	450.366
49.5997	487.624	420.736
49.6327	484.158	412.531
49.6657	486.714	437.085
49.6987	525.795	480.563
49.7317	478.847	448.63
49.7647	528.396	448.975
49.7977	500.876	433.137
49.8307	500.627	443.284
49.8637	489.742	409.163
49.8967	530.523	437.27
49.9297	497.368	429.354
49.9627	495.348	428.101
49.9957	511.096	424.414
50.0287	502.877	444.142
50.0617	490.109	430.213
50.0947	480.397	444.896
50.1277	493.05	485.282
50.1607	471.521	423.967
50.1937	508.461	462.937
50.2267	533.432	452.544
50.2597	512.28	444.989
50.2927	508.232	451.027
50.3257	495.919	440.06
50.3587	482.622	437.173
50.3917	511.431	461.181
50.4247	519.551	459.922
50.4577	527.352	432.821
50.4907	535.137	433.183
50.5237	506.923	455.566
50.5567	473.187	472.672
50.5897	500.925	463.908
50.6227	527.691	449.385
50.6557	543.631	447.491
50.6887	521.772	439.977
50.7217	475.56	416.773
50.7547	484.407	439.728
50.7877	481.297	485.229
50.8207	471.436	460.971
50.8537	473.417	439.293
50.8867	475.836	440.927
50.9197	491.583	422.391
50.9527	490.863	425.839
50.9857	512.651	443.602
51.0187	516.34	473.692
51.0517	507.262	467.588
51.0847	519.567	426.004
51.1177	496.078	425.525
51.1507	504.907	444.345
51.1837	501.313	450.43
51.2167	493.207	451.425
51.2497	521.726	422.738
51.2827	515.421	466.729
51.3157	520.34	467.981
51.3487	533.467	448.223
51.3817	514.803	442.402
51.4147	504.27	450.65
51.4477	530.49	449.417
51.4807	530.8	438.372
51.5137	479.682	451.019
51.5467	533.042	457.698
51.5797	497.427	426.569
51.6127	460.509	420.915
51.6457	483.354	434.619
51.6787	528.667	449.861
51.7117	480.809	443.583
51.7447	509.494	453.709
51.7777	493.709	434.315
51.8107	468.242	446.438
51.8437	461.878	428.481
51.8767	505.541	450.256
51.9097	495.933	437.476
51.9427	466.496	475.75
51.9757	489.093	423.216
52.0087	500.941	446.913
52.0417	495.121	475.584
52.0747	565.932	420.567
52.1077	507.587	427.66
52.1407	512.546	433.657
52.1737	516.767	439.631
52.2067	504.071	446.426
52.2397	493.032	443.391
52.2727	433.719	492.267
52.3057	484.461	462.684
52.3387	496.327	424.009
52.3717	495.313	467.95
52.4047	489.053	459.061
52.4377	481.364	429.369
52.4707	449.62	462.534
52.5037	527.843	426.6
52.5367	519.347	425.518
52.5697	503.423	446.023
52.6027	501.742	420.953
52.6357	443.724	437.77
52.6687	496.451	457.888
52.7017	489.557	473.738
52.7347	538.39	442.731
52.7677	517.514	494.745
52.8007	480.93	469.924
52.8337	500.283	421.815
52.8667	512.972	434.719
52.8997	505.813	460.148
52.9327	503.259	466.331
52.9657	523.524	448.315
52.9987	514.634	426.9
53.0317	515.897	448.432
53.0647	510.803	429.679
53.0977	505.033	449.809
53.1307	535.841	460.326
53.1637	528.671	426.885
53.1967	501.692	428.666
53.2297	486.851	435.68
53.2627	485.3	427.406
53.2957	493.477	442.636
53.3287	511.239	456.602
53.3617	518.432	447.664
53.3947	508.429	442.093
53.4277	505.888	461.394
53.4607	517.352	470.147
53.4937	516.547	431.123
53.5267	503.416	420.996
53.5597	516.101	443.588
53.5927	503.03	448.76
53.6257	499.949	459.021
53.6587	508.546	450.397
53.6917	506.229	421.503
53.7247	470.928	434.486
53.7577	496.919	457.45
53.7907	507.122	468.641
53.8237	512.045	440.538
53.8567	497.24	431.499
53.8897	483.25	438.038
53.9227	479.748	431.656
53.9557	474.567	440.852
53.9887	500.659	464.646
54.0217	526.781	423.323
54.0547	532.081	430.93
54.0877	493.837	408.641
54.1207	502.29	431.259
54.1537	503.814	463.163
54.1867	485.44	441.553
54.2197	495.886	430.942
54.2527	511.283	466.945
54.2857	504.153	449.402
54.3187	488.694	459.986
54.3517	524.434	462.638
54.3847	510.756	414.064
54.4177	518.062	417.484
54.4507	505.849	446.368
54.4837	503.734	421.582
54.5167	496.949	414.842
54.5497	470.363	463.38
54.5827	484.063	437.461
54.6157	491.962	479.917
54.6487	512.736	443.545
54.6817	510.052	413.775
54.7147	514.834	473.553
54.7477	494.114	486.403
54.7807	509.868	431.835
54.8137	511.895	425.208
54.8467	508.331	419.516
54.8797	518.8	437.873
54.9127	505.814	455.018
54.9457	485.713	457.899
54.9787	528.529	476.885
55.0117	503.848	441.069
55.0447	480.453	461.506
55.0777	500.857	442.377
55.1107	470.377	432.931
55.1437	484.326	432.026
55.1767	483.704	460.973
55.2097	529.837	434.328
55.2427	521.218	445.212
55.2757	492.401	415.481
55.3087	486.44	434.502
55.3417	491.352	448.188
55.3747	503.591	405.796
55.4077	490.648	410.967
55.4407	460.449	448.962
55.4737	482.856	429.198
55.5067	537.753	382.742
55.5397	506.457	422.466
55.5727	493.774	458.031
55.6057	500.552	457.311
55.6387	495.332	434.953
55.6717	504.318	451.138
55.7047	517.786	454.112
55.7377	508.947	440.888
55.7707	492.855	439.976
55.8037	512.973	420.411
55.8367	514.92	424.728
55.8697	481.909	424.839
55.9027	490.791	420.159
55.9357	505.099	438.877
55.9687	506.116	437.861
56.0017	525.389	433.653
56.0347	516.83	450.402
56.0677	506.031	459.109
56.1007	524.328	444.432
56.1337	535.393	427.554
56.1667	514.718	428.115
56.1997	467.097	446.636
56.2327	460.302	433.137
56.2657	463.974	404.24
56.2987	478.892	440.429
56.3317	512.797	455.889
56.3647	531.947	427.598
56.3977	533.86	435.605
56.4307	515.367	422.812
56.4637	510.182	423.174
56.4967	491.264	436.865
56.5297	522.706	446.402
56.5627	506.357	435.323
56.5957	466.938	451.097
56.6287	490.849	457.615
56.6617	499.336	447.479
56.6947	505.603	460.51
56.7277	497.868	478.411
56.7607	510.924	427.208
56.7937	533.375	419.025
56.8267	524.818	423.978
56.8597	493.667	450.498
56.8927	485.414	440.723
56.9257	518.548	438.003
56.9587	435.642	428.461
56.9917	495.118	414.229
57.0247	497.184	409.536
57.0577	511.651	452.143
57.0907	506.376	439.329
57.1237	512.516	447.503
57.1567	474.427	483.967
57.1897	492.432	444.448
57.2227	524.027	399.029
57.2557	521.997	400.952
57.2887	470.374	438.06
57.3217	509.376	458.215
57.3547	478.752	457.128
57.3877	451.683	420.445
57.4207	486.066	430.038
57.4537	509.024	415.483
57.4867	503.84	464.358
57.5197	537.531	438.074
57.5527	493.114	440.14
57.5857	543.649	458.192
57.6187	526.737	453.393
57.6517	477.687	407.691
57.6847	453.34	434.361
57.7177	505.935	438.785
57.7507	490.259	404.478
57.7837	487.738	428.993
57.8167	472.755	416.352
57.8497	484.741	418.381
57.8827	495.202	422.471
57.9157	488.216	462.684
57.9487	487.139	435.835
57.9817	504.339	463.992
58.0147	520.722	448.544
58.0477	494.257	476.426
58.0807	508.834	432.211
58.1137	530.275	426.05
58.1467	522.345	437.038
58.1797	501.464	430.959
58.2127	509.109	421.77
58.2457	514.166	453.898
58.2787	511.567	453.756
58.3117	501.541	439.191
58.3447	491.123	419.454
58.3777	504.638	432.455
58.4107	499.539	459.878
58.4437	503.655	446.465
58.4767	506.465	417.469
58.5097	504.167	407.558
58.5427	524.844	417.391
58.5757	513.395	425.988
58.6087	505.386	424.632
58.6417	500.703	423.346
58.6747	504.971	408.61
58.7077	515.234	413.836
58.7407	479.375	434.639
58.7737	487.624	429.77
58.8067	504.429	446.096
58.8397	517.407	439.215
58.8727	505.249	443.543
58.9057	509.046	444.097
58.9387	522.126	423.572
58.9717	512.228	433.447
59.0047	522.907	449.772
59.0377	505.444	413.114
59.0707	492.452	427.019
59.1037	506.576	421.707
59.1367	507.297	448.026
59.1697	509.828	432.404
59.2027	475.786	428.44
59.2357	466.697	458.661
59.2687	513.895	463.837
59.3017	516.768	463.396
59.3347	517.366	418.781
59.3677	516.024	412.46
59.4007	482.207	443.881
59.4337	481.84	430.881
59.4667	521.633	442.117
59.4997	462.188	412.743
59.5327	458.192	422.05
59.5657	515.345	453.384
59.5987	467.856	455.362
59.6317	490.649	440.566
59.6647	527.924	459.168
59.6977	444.321	460.009
59.7307	522.151	425.163
59.7637	502.876	477.679
59.7967	533.103	428.114
59.8297	471.093	438.008
59.8627	525.398	423.198
59.8957	524.995	422.001
59.9287	491.317	459.592
59.9617	515.638	460.975
59.9947	494.519	449.772
60.0277	480.944	421.217
60.0607	530.227	419.025
60.0937	490.87	424.377
60.1267	525.075	435.674
60.1597	533.47	422.98
60.1927	490.925	414.99
60.2257	478.877	445.406
60.2587	450.412	439.311
60.2917	471.349	452.635
60.3247	467.289	413.825
60.3577	502.522	454.307
60.3907	503.381	473.318
60.4237	522.633	481.936
60.4567	496.308	444.456
60.4897	512.913	443.201
60.5227	522.767	471.306
60.5557	509.957	444.545
60.5887	465.193	410.376
60.6217	499.963	420.863
60.6547	529.507	427.606
60.6877	533.704	444.51
60.7207	516.157	415.368
60.7537	497.322	430.972
60.7867	496.414	442.361
60.8197	513.955	447.355
60.8527	498.603	445.055
60.8857	504.507	432.866
60.9187	518.971	416.882
60.9517	507.032	411.881
60.9847	497.973	411.184
61.0177	515.504	417.215
61.0507	516.103	439.445
61.0837	510.279	464.484
61.1167	516.48	462.272
61.1497	519.013	432.684
61.1827	520.489	423.668
61.2157	517.209	441.49
61.2487	527.24	454.178
61.2817	545.702	447.348
61.3147	532.976	465.963
61.3477	529.656	495.44
61.3807	562.923	481.636
61.4137	581.556	502.015
61.4467	598.365	521.154
61.4797	613.811	519.031
61.5127	616.324	527.813
61.5457	611.185	533.377
61.5787	609.003	529.422
61.6117	602.089	510.698
61.6447	570.01	511.7
61.6777	584.245	498.278
61.7107	574.59	453.041
61.7437	523.4	467.76
61.7767	538.479	460.559
61.8097	530.971	462.791
61.8427	537.472	452.577
61.8757	547.017	441.193
61.9087	501.983	443.459
61.9417	498.005	452.816
61.9747	523.464	460.055
62.0077	561.969	428.482
62.0407	558.487	470.478
62.0737	533.736	440.117
62.1067	503.061	437.159
62.1397	512.528	418.297
62.1727	530.685	464.393
62.2057	518.699	389.161
62.2387	516.344	465.545
62.2717	521.35	405.572
62.3047	539.229	471.346
62.3377	507.658	476.086
62.3707	522.782	454.25
62.4037	479.2	426.555
62.4367	493.992	399.134
62.4697	501.891	464.3
62.5027	512.778	445.485
62.5357	486.932	415.078
62.5687	518.392	444.484
62.6017	526.545	467.576
62.6347	506.646	440.304
62.6677	499.489	404.162
62.7007	552.206	443.385
62.7337	529.534	415.097
62.7667	537.419	429.421
62.7997	494.077	459.603
62.8327	491.283	412.983
62.8657	508.734	430.795
62.8987	523.587	459.139
62.9317	524.346	442.843
62.9647	500.026	444.427
62.9977	509.722	410.539
63.0307	478.385	431.245
63.0637	491.603	420.159
63.0967	471.294	439.512
63.1297	488.504	449.449
63.1627	513.24	450.027
63.1957	484.813	443.57
63.2287	487.106	446.618
63.2617	492.6	453.78
63.2947	543.236	445.247
63.3277	540.865	428.737
63.3607	514.71	440.534
63.3937	494.62	466.506
63.4267	493.204	437.341
63.4597	531.218	440.887
63.4927	547.589	434.062
63.5257	542.276	429.729
63.5587	510.053	421.372
63.5917	488.709	427.503
63.6247	511.316	435.956
63.6577	526.893	442.788
63.6907	532.279	460.283
63.7237	518.656	450.217
63.7567	504.436	440.433
63.7897	511.967	442.185
63.8227	517.743	432.262
63.8557	525.702	444.461
63.8887	505.433	441.329
63.9217	488.035	419.828
63.9547	512.968	438.394
63.9877	512.951	442.628
64.0207	495.108	420.6
64.0537	478.568	438.213
64.0867	463.27	470.163
64.1197	475.762	441.565
64.1527	493.578	458.143
64.1857	514.987	430.676
64.2187	493.7	415.57
64.2517	489.94	435.055
64.2847	526.386	433.37
64.3177	515.414	439.895
64.3507	488.396	449.053
64.3837	501.641	439.388
64.4167	521.703	449.442
64.4497	523.628	412.202
64.4827	516.506	388.003
64.5157	500.267	435.918
64.5487	513.358	439.711
64.5817	506.955	384.741
64.6147	481.57	429.186
64.6477	536.795	454.509
64.6807	521.975	451.119
64.7137	505.78	442.823
64.7467	515.562	420.977
64.7797	504.553	421.396
64.8127	502.814	423.503
64.8457	517.746	414.167
64.8787	481.45	472.84
64.9117	514.887	470.486
64.9447	494.021	460.895
64.9777	451.665	435.349
65.0107	537.627	411.583
65.0437	516.898	447.913
65.0767	497.151	431.128
65.1097	496.973	451.521
65.1427	496.12	481.054
65.1757	512.177	492.458
65.2087	529.9	452.533
65.2417	491.077	441.625
65.2747	511.882	426.432
65.3077	473.354	433.1
65.3407	520.589	448.215
65.3737	496.269	463.133
65.4067	510.992	451.142
65.4397	497.9	426.925
65.4727	461.399	459.069
65.5057	526.893	430.428
65.5387	539.528	451.465
65.5717	531.078	421.211
65.6047	517.928	408.822
65.6377	506.435	442.901
65.6707	501.682	452.212
65.7037	519.86	464.093
65.7367	518.589	468.712
65.7697	496.382	466.072
65.8027	500.378	430.046
65.8357	487.579	420.274
65.8687	497.853	428.166
65.9017	489.773	416.127
65.9347	511.113	411.627
65.9677	516.994	422.169
66.0007	506.238	442.904
66.0337	501.724	449.478
66.0667	523.606	468.773
66.0997	501.54	454.519
66.1327	493.397	440.082
66.1657	494.643	445.271
66.1987	513.347	416.673
66.2317	534.519	394.624
66.2647	522.229	426.619
66.2977	501.029	455.068
66.3307	491.973	452.89
66.3637	490.977	443.996
66.3967	477.464	458.493
66.4297	482.411	449.192
66.4627	512.633	419.197
66.4957	510.551	436.397
66.5287	495.825	450.904
66.5617	489.107	437.844
66.5947	485.572	416.606
66.6277	508.685	415.103
66.6607	520.095	435.992
66.6937	512.343	443.259
66.7267	515.125	450.255
66.7597	516.202	458.741
66.7927	518.097	436.415
66.8257	525.55	439.986
66.8587	513.514	431.46
66.8917	509.876	443.149
66.9247	484.024	429.514
66.9577	465.032	445.418
66.9907	485.254	410.085
67.0237	498.002	465.523
67.0567	477.875	456.451
67.0897	534.937	449.876
67.1227	480.506	448.048
67.1557	506.078	455.391
67.1887	465.702	452.793
67.2217	489.625	440.054
67.2547	504.949	391.945
67.2877	519.1	450.399
67.3207	506.003	445.794
67.3537	499.975	436.294
67.3867	550.015	422.977
67.4197	540.289	421.856
67.4527	522.357	412.834
67.4857	506.134	433.939
67.5187	532.027	431.699
67.5517	499.829	427.019
67.5847	519.032	428.549
67.6177	520.949	446.971
67.6507	512.987	441.001
67.6837	515.949	445.937
67.7167	529.687	440.098
67.7497	495.161	457.381
67.7827	518.902	429.445
67.8157	513.379	459.055
67.8487	482.312	449.826
67.8817	497.385	448.975
67.9147	517.165	437.327
67.9477	513.624	412.805
67.9807	524.392	447.753
68.0137	550.214	473.755
68.0467	492.655	425.029
68.0797	495.424	415.136
68.1127	500.456	410.837
68.1457	487.928	431.989
68.1787	490.591	451.422
68.2117	475.493	412.414
68.2447	489.631	418.858
68.2777	515.619	420.153
68.3107	519.715	421.985
68.3437	531.662	437.124
68.3767	512.712	453.605
68.4097	529.681	460.117
68.4427	517.524	443.439
68.4757	512.911	451.922
68.5087	529.173	432.6
68.5417	512.746	419.977
68.5747	501.623	456.426
68.6077	491.873	453.1
68.6407	486.599	463.127
68.6737	481.456	440.806
68.7067	495.383	428.783
68.7397	516.493	446.069
68.7727	521.821	438.021
68.8057	484.412	418.54
68.8387	471.368	432.318
68.8717	494.829	441.019
68.9047	499.776	421.386
68.9377	503.651	412.537
68.9707	511.471	420.967
69.0037	507.708	437.782
69.0367	503.92	456.56
69.0697	521.58	447.905
69.1027	543.662	420.798
69.1357	532.584	424.619
69.1687	524.676	440.653
69.2017	513.092	435.868
69.2347	468.411	426.394
69.2677	477.785	427.143
69.3007	512.58	439.313
69.3337	507.047	432.89
69.3667	488.108	417.757
69.3997	464.577	434.695
69.4327	457.35	455.501
69.4657	483.394	432.945
69.4987	459.792	403.887
69.5317	502.257	426.398
69.5647	493.031	429.531
69.5977	469.342	430.049
69.6307	482.669	435.976
69.6637	497.712	433.873
69.6967	503.894	431.056
69.7297	479.263	438.928
69.7627	471.716	422.048
69.7957	484.988	444.228
69.8287	501.253	425.931
69.8617	531.548	409.089
69.8947	513.783	474.325
69.9277	543.86	447.638
69.9607	514.207	448.115
69.9937	490.18	419.514
70.0267	469.531	425.492
70.0597	492.825	439.976
70.0927	482.884	440.738
70.1257	521.181	450.964
70.1587	505.928	449.682
70.1917	506.23	463.78
70.2247	544.37	426.976
70.2577	513.214	427.212
70.2907	532.962	448.934
70.3237	503.543	438.185
70.3567	557.194	437.976
70.3897	515.014	432.243
70.4227	485.74	441.505
70.4557	534.214	430.811
70.4887	481.074	440.071
70.5217	504.933	454.55
70.5547	481.313	440.906
70.5877	488.531	439.856
70.6207	533.329	457.318
70.6537	510.066	421.526
70.6867	533.714	414.23
70.7197	496.678	418.953
70.7527	492.873	430.592
70.7857	502.815	429.761
70.8187	512.21	438.571
70.8517	495.283	427.738
70.8847	489.973	470.702
70.9177	512.572	450.322
[truncated: 274 more rows]

## Sheet: Figure 1h
	PAA	CoO-NC	PAA/CoO-NC
Zeta potential (mV)	Intensity (a.u.)	Intensity (a.u.)	Intensity (a.u.)
-150.453	0	0	0
-147.009	0	0	0
-143.566	0	0	0
-140.122	0	0	0
-136.679	0	0	0
-133.236	0	0	0
-129.792	0	0	0
-126.349	0	0	0
-122.905	0	0	0
-119.462	0	0	0
-116.018	0	0	0
-112.575	0	0	0
-109.132	0	0	0
-105.688	0	0	0
-102.245	0	0	0
-98.8013	0	0	0
-95.3579	0	0	0
-91.9144	0	0	0
-88.471	0	0	0
-85.0276	0	0	0
-81.5841	0	0	0
-78.1407	0	0	0
-74.6973	0	0	0
-71.2539	0	0	0
-67.8105	0	0	0
-64.367	0	0	0
-60.9236	0	0	0
-57.4802	0	0	0
-54.0367	0	0	0
-50.5933	0	0	0
-47.1499	0	0	0
-43.7065	0	0	0
-40.263	1281.48	0	0
-36.8196	162904	0	4265.57
-33.3762	535849	0	43537.8
-29.9328	714656	0	164480
-26.4893	389693	0	456574
-23.0459	68223.4	0	717376
-19.6025	0	74823	592180
-16.1591	0	200502	234784
-12.7156	0	371796	35988.5
-9.27221	0	617638	183.864
-5.82877	0	713278	0
-2.38534	0	469556	0
1.05807	0	139566	0
4.5015	0	0	0
7.94494	0	0	0
11.3884	0	0	0
14.8318	0	0	0
18.2752	0	0	0
21.7186	0	0	0
25.1621	0	0	0
28.6055	0	0	0
32.0489	0	0	0
35.4923	0	0	0
38.9358	0	0	0
42.3792	0	0	0
45.8226	0	0	0
49.2661	0	0	0
52.7095	0	0	0
56.1529	0	0	0
59.5963	0	0	0
63.0397	0	0	0
66.4832	0	0	0
69.9266	0	0	0
73.37	0	0	0
76.8135	0	0	0
80.2569	0	0	0
83.7003	0	0	0
87.1437	0	0	0
90.5872	0	0	0
94.0306	0	0	0
97.474	0	0	0
100.917	0	0	0
104.361	0	0	0
107.804	0	0	0
111.248	0	0	0
114.691	0	0	0
118.135	0	0	0
121.578	0	0	0
125.021	0	0	0
128.465	0	0	0
131.908	0	0	0
135.352	0	0	0
138.795	0	0	0
142.239	0	0	0
133.492	0	0	0
136.799	0	0	0
140.106	0	0	0
143.413	0	0	0

## Sheet: Figure 1i
CoO-NC		PAA		PAA/CoO-NC
Wavenumber (cm-1)	Intensity	Wavenumber (cm-1)	Intensity	Wavenumber (cm-1)	Intensity
600.004	24.1798	600.004	105.664	600.004	86.551
600.245	24.176	600.245	105.656	600.245	86.5212
600.486	24.174	600.486	105.648	600.486	86.4935
600.727	24.1734	600.727	105.643	600.727	86.4681
600.968	24.1729	600.968	105.639	600.968	86.4458
601.209	24.1711	601.209	105.638	601.209	86.4268
601.45	24.1673	601.45	105.638	601.45	86.4113
601.692	24.162	601.692	105.641	601.692	86.3993
601.933	24.1562	601.933	105.645	601.933	86.3907
602.174	24.1513	602.174	105.65	602.174	86.385
602.415	24.1479	602.415	105.657	602.415	86.3818
602.656	24.1459	602.656	105.664	602.656	86.3803
602.897	24.144	602.897	105.671	602.897	86.38
603.138	24.1412	603.138	105.678	603.138	86.3802
603.379	24.1366	603.379	105.685	603.379	86.3802
603.62	24.1307	603.62	105.69	603.62	86.3795
603.861	24.1246	603.861	105.693	603.861	86.3775
604.102	24.1193	604.102	105.695	604.102	86.3738
604.343	24.1154	604.343	105.696	604.343	86.3685
604.584	24.1128	604.584	105.694	604.584	86.3611
604.825	24.1104	604.825	105.691	604.825	86.352
605.066	24.1072	605.066	105.685	605.066	86.3412
605.307	24.1028	605.307	105.679	605.307	86.3293
605.548	24.0977	605.548	105.671	605.548	86.3166
605.79	24.093	605.79	105.662	605.79	86.3038
606.031	24.0898	606.031	105.653	606.031	86.2914
606.272	24.0885	606.272	105.645	606.272	86.2802
606.513	24.0884	606.513	105.636	606.513	86.2706
606.754	24.0881	606.754	105.629	606.754	86.2632
606.995	24.0863	606.995	105.623	606.995	86.2585
607.236	24.0822	607.236	105.618	607.236	86.2567
607.477	24.0761	607.477	105.616	607.477	86.2577
607.718	24.069	607.718	105.615	607.718	86.2616
607.959	24.0622	607.959	105.616	607.959	86.2678
608.2	24.0566	608.2	105.62	608.2	86.2763
608.441	24.0519	608.441	105.624	608.441	86.2861
608.682	24.0474	608.682	105.631	608.682	86.2968
608.923	24.0423	608.923	105.638	608.923	86.3073
609.164	24.0362	609.164	105.646	609.164	86.3174
609.405	24.0297	609.405	105.654	609.405	86.326
609.647	24.0238	609.647	105.662	609.647	86.3326
609.888	24.0196	609.888	105.67	609.888	86.3366
610.129	24.0176	610.129	105.677	610.129	86.3379
610.37	24.0171	610.37	105.683	610.37	86.3359
610.611	24.0168	610.611	105.688	610.611	86.331
610.852	24.0156	610.852	105.691	610.852	86.3229
611.093	24.0128	611.093	105.693	611.093	86.3124
611.334	24.0085	611.334	105.694	611.334	86.2995
611.575	24.0038	611.575	105.693	611.575	86.2851
611.816	23.9998	611.816	105.691	611.816	86.2695
612.057	23.997	612.057	105.689	612.057	86.2541
612.298	23.995	612.298	105.686	612.298	86.2392
612.539	23.993	612.539	105.682	612.539	86.2257
612.78	23.9898	612.78	105.678	612.78	86.2142
613.021	23.985	613.021	105.675	613.021	86.2054
613.263	23.9791	613.263	105.672	613.263	86.1996
613.504	23.9731	613.504	105.669	613.504	86.197
613.745	23.9683	613.745	105.667	613.745	86.1975
613.986	23.9652	613.986	105.666	613.986	86.2012
614.227	23.9636	614.227	105.665	614.227	86.2073
614.468	23.9626	614.468	105.665	614.468	86.2157
614.709	23.961	614.709	105.665	614.709	86.2254
614.95	23.958	614.95	105.666	614.95	86.236
615.191	23.9536	615.191	105.666	615.191	86.2465
615.432	23.9487	615.432	105.666	615.432	86.2566
615.673	23.944	615.673	105.666	615.673	86.2652
615.914	23.94	615.914	105.665	615.914	86.2724
616.155	23.9367	616.155	105.664	616.155	86.2773
616.396	23.9331	616.396	105.662	616.396	86.28
616.637	23.9286	616.637	105.659	616.637	86.2803
616.879	23.9228	616.879	105.655	616.879	86.2785
617.12	23.9163	617.12	105.65	617.12	86.2747
617.361	23.91	617.361	105.645	617.361	86.2693
617.602	23.9049	617.602	105.64	617.602	86.2629
617.843	23.9016	617.843	105.634	617.843	86.2559
618.084	23.8997	618.084	105.628	618.084	86.2489
618.325	23.8982	618.325	105.622	618.325	86.2426
618.566	23.8963	618.566	105.617	618.566	86.2373
618.807	23.8933	618.807	105.612	618.807	86.2336
619.048	23.8897	619.048	105.608	619.048	86.2314
619.289	23.8861	619.289	105.604	619.289	86.2313
619.53	23.8834	619.53	105.601	619.53	86.2327
619.771	23.882	619.771	105.599	619.771	86.236
620.012	23.8813	620.012	105.597	620.012	86.2402
620.253	23.8803	620.253	105.596	620.253	86.2453
620.494	23.878	620.494	105.595	620.494	86.2505
620.736	23.8739	620.736	105.595	620.736	86.2555
620.976	23.8684	620.976	105.594	620.976	86.2594
621.218	23.8624	621.218	105.593	621.218	86.262
621.459	23.8571	621.459	105.592	621.459	86.2626
621.7	23.8529	621.7	105.591	621.7	86.2612
621.941	23.8497	621.941	105.589	621.941	86.2572
622.182	23.8466	622.182	105.587	622.182	86.2508
622.423	23.8428	622.423	105.585	622.423	86.242
622.664	23.8379	622.664	105.582	622.664	86.231
622.905	23.8322	622.905	105.58	622.905	86.2181
623.146	23.8266	623.146	105.578	623.146	86.2038
623.387	23.8219	623.387	105.577	623.387	86.1885
623.628	23.8185	623.628	105.576	623.628	86.173
623.869	23.816	623.869	105.577	623.869	86.1577
624.11	23.8134	624.11	105.578	624.11	86.1435
624.351	23.8097	624.351	105.581	624.351	86.1305
624.592	23.8046	624.592	105.585	624.592	86.1198
624.833	23.7988	624.833	105.59	624.833	86.1112
625.075	23.7933	625.075	105.597	625.075	86.1052
625.316	23.7894	625.316	105.605	625.316	86.1016
625.557	23.7876	625.557	105.613	625.557	86.1007
625.798	23.7873	625.798	105.623	625.798	86.1018
626.039	23.7873	626.039	105.633	626.039	86.1049
626.28	23.7862	626.28	105.643	626.28	86.1093
626.521	23.7833	626.521	105.652	626.521	86.1147
626.762	23.7789	626.762	105.661	626.762	86.1202
627.003	23.774	627.003	105.669	627.003	86.1256
627.244	23.7699	627.244	105.675	627.244	86.1301
627.485	23.7673	627.485	105.68	627.485	86.1336
627.726	23.766	627.726	105.683	627.726	86.1353
627.967	23.765	627.967	105.684	627.967	86.1353
628.208	23.7633	628.208	105.682	628.208	86.1332
628.449	23.7599	628.449	105.679	628.449	86.1292
628.691	23.7548	628.691	105.674	628.691	86.1232
628.932	23.7489	628.932	105.667	628.932	86.1155
629.173	23.7432	629.173	105.658	629.173	86.1063
629.414	23.7384	629.414	105.648	629.414	86.096
629.655	23.7346	629.655	105.637	629.655	86.0849
629.896	23.7312	629.896	105.624	629.896	86.0737
630.137	23.7276	630.137	105.611	630.137	86.0625
630.378	23.7231	630.378	105.598	630.378	86.0521
630.619	23.7178	630.619	105.585	630.619	86.0425
630.86	23.7123	630.86	105.572	630.86	86.0343
631.101	23.7073	631.101	105.56	631.101	86.0275
631.342	23.7029	631.342	105.549	631.342	86.0225
631.583	23.6991	631.583	105.54	631.583	86.019
631.824	23.6951	631.824	105.531	631.824	86.0171
632.065	23.6903	632.065	105.524	632.065	86.0163
632.307	23.6844	632.307	105.518	632.307	86.0167
632.548	23.6777	632.548	105.513	632.548	86.0178
632.789	23.6708	632.789	105.51	632.789	86.0191
633.03	23.6649	633.03	105.507	633.03	86.0202
633.271	23.6611	633.271	105.506	633.271	86.0209
633.512	23.66	633.512	105.505	633.512	86.0207
633.753	23.661	633.753	105.505	633.753	86.0193
633.994	23.6623	633.994	105.505	633.994	86.0165
634.235	23.6617	634.235	105.506	634.235	86.0122
634.476	23.6588	634.476	105.507	634.476	86.0063
634.717	23.6546	634.717	105.507	634.717	85.9989
634.958	23.6503	634.958	105.508	634.958	85.9901
635.199	23.6466	635.199	105.509	635.199	85.9802
635.44	23.6431	635.44	105.51	635.44	85.9695
635.681	23.6395	635.681	105.51	635.681	85.9585
635.922	23.6351	635.922	105.511	635.922	85.9475
636.163	23.63	636.163	105.512	636.163	85.9369
636.404	23.6245	636.404	105.513	636.404	85.9272
636.646	23.6194	636.646	105.514	636.646	85.9187
636.887	23.6152	636.887	105.515	636.887	85.9118
637.128	23.6123	637.128	105.516	637.128	85.9066
637.369	23.6102	637.369	105.518	637.369	85.9033
637.61	23.608	637.61	105.52	637.61	85.9019
637.851	23.6048	637.851	105.522	637.851	85.9023
638.092	23.6003	638.092	105.524	638.092	85.9043
638.333	23.595	638.333	105.527	638.333	85.9076
638.574	23.5898	638.574	105.529	638.574	85.9121
638.815	23.5855	638.815	105.531	638.815	85.9171
639.056	23.5826	639.056	105.533	639.056	85.9225
639.297	23.5807	639.297	105.535	639.297	85.9277
639.538	23.5789	639.538	105.536	639.538	85.9326
639.779	23.5762	639.779	105.537	639.779	85.9367
640.02	23.5721	640.02	105.538	640.02	85.9399
640.261	23.5669	640.261	105.538	640.261	85.9419
640.503	23.5615	640.503	105.538	640.503	85.9427
640.744	23.5568	640.744	105.537	640.744	85.9423
640.985	23.5535	640.985	105.536	640.985	85.9407
641.226	23.5513	641.226	105.535	641.226	85.9381
641.467	23.5497	641.467	105.534	641.467	85.9346
641.708	23.5478	641.708	105.533	641.708	85.9306
641.949	23.545	641.949	105.532	641.949	85.9262
642.19	23.5416	642.19	105.531	642.19	85.9217
642.431	23.538	642.431	105.53	642.431	85.9174
642.672	23.5351	642.672	105.53	642.672	85.9135
642.913	23.5331	642.913	105.53	642.913	85.9103
643.154	23.532	643.154	105.531	643.154	85.9078
643.395	23.5309	643.395	105.532	643.395	85.9063
643.636	23.5291	643.636	105.534	643.636	85.9055
643.877	23.5261	643.877	105.536	643.877	85.9056
644.119	23.5221	644.119	105.538	644.119	85.9065
644.36	23.5178	644.36	105.541	644.36	85.9079
644.601	23.514	644.601	105.544	644.601	85.9097
644.842	23.5109	644.842	105.547	644.842	85.9118
645.083	23.5084	645.083	105.55	645.083	85.9138
645.324	23.506	645.324	105.553	645.324	85.9156
645.565	23.5029	645.565	105.556	645.565	85.917
645.806	23.4987	645.806	105.559	645.806	85.9179
646.047	23.4938	646.047	105.561	646.047	85.9181
646.288	23.4887	646.288	105.564	646.288	85.9176
646.529	23.4842	646.529	105.565	646.529	85.9164
646.77	23.4808	646.77	105.567	646.77	85.9146
647.011	23.4783	647.011	105.568	647.011	85.9123
647.252	23.4762	647.252	105.569	647.252	85.9096
647.493	23.4738	647.493	105.57	647.493	85.9066
647.734	23.4709	647.734	105.571	647.734	85.9038
647.976	23.4676	647.976	105.572	647.976	85.9011
648.217	23.4644	648.217	105.573	648.217	85.8989
648.458	23.4618	648.458	105.574	648.458	85.8974
648.699	23.4601	648.699	105.575	648.699	85.8968
648.94	23.4589	648.94	105.576	648.94	85.8971
649.181	23.4578	649.181	105.577	649.181	85.8984
649.422	23.4561	649.422	105.579	649.422	85.9008
649.663	23.4537	649.663	105.581	649.663	85.9042
649.904	23.4509	649.904	105.583	649.904	85.9085
650.145	23.4482	650.145	105.585	650.145	85.9135
650.386	23.4463	650.386	105.587	650.386	85.9191
650.627	23.4453	650.627	105.589	650.627	85.9251
650.868	23.4448	650.868	105.591	650.868	85.9311
651.109	23.4444	651.109	105.592	651.109	85.9371
651.35	23.4431	651.35	105.594	651.35	85.9427
651.591	23.4407	651.591	105.595	651.591	85.9478
651.832	23.4374	651.832	105.595	651.832	85.9522
652.073	23.4338	652.073	105.596	652.073	85.9559
652.315	23.4304	652.315	105.596	652.315	85.9587
652.556	23.4276	652.556	105.596	652.556	85.9608
652.797	23.4252	652.797	105.595	652.797	85.962
653.038	23.4227	653.038	105.594	653.038	85.9626
653.279	23.4193	653.279	105.593	653.279	85.9627
653.52	23.4149	653.52	105.593	653.52	85.9625
653.761	23.4099	653.761	105.592	653.761	85.962
654.002	23.4049	654.002	105.591	654.002	85.9617
654.243	23.4005	654.243	105.591	654.243	85.9615
654.484	23.3972	654.484	105.592	654.484	85.9619
654.725	23.3948	654.725	105.593	654.725	85.9628
654.966	23.3925	654.966	105.594	654.966	85.9644
655.207	23.3899	655.207	105.596	655.207	85.9667
655.448	23.3867	655.448	105.599	655.448	85.9698
655.689	23.3829	655.689	105.602	655.689	85.9737
655.931	23.3794	655.931	105.606	655.931	85.9783
656.172	23.3767	656.172	105.611	656.172	85.9833
656.413	23.3751	656.413	105.616	656.413	85.9887
656.654	23.3746	656.654	105.621	656.654	85.9943
656.895	23.3743	656.895	105.627	656.895	86
657.136	23.3737	657.136	105.632	657.136	86.0054
657.377	23.3721	657.377	105.638	657.377	86.0105
657.618	23.3695	657.618	105.644	657.618	86.015
657.859	23.3665	657.859	105.649	657.859	86.0189
658.1	23.3636	658.1	105.654	658.1	86.0221
658.341	23.3611	658.341	105.659	658.341	86.0244
658.582	23.3591	658.582	105.663	658.582	86.026
658.823	23.3572	658.823	105.667	658.823	86.0268
659.064	23.355	659.064	105.671	659.064	86.0269
659.305	23.3524	659.305	105.674	659.305	86.0264
659.547	23.3494	659.547	105.676	659.547	86.0255
659.788	23.3467	659.788	105.678	659.788	86.0244
660.029	23.3445	660.029	105.68	660.029	86.023
660.27	23.3432	660.27	105.681	660.27	86.0218
660.511	23.3425	660.511	105.681	660.511	86.0208
660.752	23.3416	660.752	105.682	660.752	86.0201
660.993	23.34	660.993	105.681	660.993	86.0197
661.234	23.3373	661.234	105.681	661.234	86.0199
661.475	23.3338	661.475	105.68	661.475	86.0206
661.716	23.3299	661.716	105.679	661.716	86.0217
661.957	23.3263	661.957	105.678	661.957	86.0233
662.198	23.3233	662.198	105.676	662.198	86.0252
662.439	23.3207	662.439	105.675	662.439	86.0274
662.68	23.3183	662.68	105.673	662.68	86.0299
662.921	23.3155	662.921	105.67	662.921	86.0323
663.162	23.3123	663.162	105.668	663.162	86.0348
663.404	23.309	663.404	105.665	663.404	86.037
663.644	23.3061	663.644	105.662	663.644	86.0391
663.886	23.3042	663.886	105.659	663.886	86.0408
664.127	23.3032	664.127	105.656	664.127	86.0422
664.368	23.3027	664.368	105.652	664.368	86.0433
664.609	23.3022	664.609	105.649	664.609	86.044
664.85	23.3007	664.85	105.646	664.85	86.0445
665.091	23.2981	665.091	105.643	665.091	86.0448
665.332	23.2947	665.332	105.64	665.332	86.0449
665.573	23.2913	665.573	105.637	665.573	86.0452
665.814	23.2886	665.814	105.635	665.814	86.0456
666.055	23.2871	666.055	105.634	666.055	86.0466
666.296	23.2866	666.296	105.633	666.296	86.0481
666.537	23.2863	666.537	105.633	666.537	86.0504
666.778	23.2856	666.778	105.635	666.778	86.0536
667.019	23.2839	667.019	105.637	667.019	86.0578
667.26	23.2813	667.26	105.641	667.26	86.0631
667.501	23.2785	667.501	105.645	667.501	86.0694
667.743	23.2761	667.743	105.651	667.743	86.0765
667.984	23.2744	667.984	105.658	667.984	86.0844
668.225	23.2735	668.225	105.665	668.225	86.0927
668.466	23.2727	668.466	105.672	668.466	86.1011
668.707	23.2713	668.707	105.679	668.707	86.1093
668.948	23.2688	668.948	105.687	668.948	86.1171
669.189	23.2653	669.189	105.694	669.189	86.124
669.43	23.2611	669.43	105.7	669.43	86.1299
669.671	23.257	669.671	105.706	669.671	86.1346
669.912	23.2536	669.912	105.711	669.912	86.1382
670.153	23.2508	670.153	105.715	670.153	86.1404
670.394	23.2485	670.394	105.718	670.394	86.1414
670.635	23.246	670.635	105.72	670.635	86.1413
670.876	23.2429	670.876	105.722	670.876	86.1402
671.117	23.2391	671.117	105.722	671.117	86.1383
671.359	23.2351	671.359	105.723	671.359	86.1357
671.6	23.2314	671.6	105.722	671.6	86.1328
671.841	23.2284	671.841	105.722	671.841	86.1297
672.082	23.2262	672.082	105.721	672.082	86.1266
672.323	23.2246	672.323	105.72	672.323	86.1236
672.564	23.2231	672.564	105.718	672.564	86.1209
672.805	23.2215	672.805	105.717	672.805	86.1187
673.046	23.2197	673.046	105.717	673.046	86.117
673.287	23.218	673.287	105.716	673.287	86.116
673.528	23.2167	673.528	105.716	673.528	86.1155
673.769	23.2159	673.769	105.716	673.769	86.1157
674.01	23.2156	674.01	105.716	674.01	86.1165
674.251	23.2153	674.251	105.717	674.251	86.1179
674.492	23.2145	674.492	105.718	674.492	86.1197
674.733	23.2131	674.733	105.719	674.733	86.1219
674.975	23.2112	674.975	105.721	674.975	86.1243
675.216	23.2093	675.216	105.723	675.216	86.1268
675.457	23.2077	675.457	105.725	675.457	86.1293
675.698	23.2067	675.698	105.727	675.698	86.1317
675.939	23.2059	675.939	105.729	675.939	86.1338
676.18	23.205	676.18	105.731	676.18	86.1357
676.421	23.2031	676.421	105.733	676.421	86.1372
676.662	23.2001	676.662	105.735	676.662	86.1384
676.903	23.196	676.903	105.737	676.903	86.1391
677.144	23.1914	677.144	105.738	677.144	86.1396
677.385	23.1869	677.385	105.74	677.385	86.1398
677.626	23.183	677.626	105.741	677.626	86.1398
677.867	23.1794	677.867	105.742	677.867	86.1398
678.108	23.1761	678.108	105.742	678.108	86.1398
678.349	23.1725	678.349	105.743	678.349	86.1399
678.59	23.1685	678.59	105.743	678.59	86.1403
678.832	23.1644	678.832	105.743	678.832	86.141
679.072	23.1606	679.072	105.743	679.072	86.1422
679.314	23.1577	679.314	105.743	679.314	86.1437
679.555	23.1558	679.555	105.743	679.555	86.1458
679.796	23.1547	679.796	105.743	679.796	86.1483
680.037	23.1537	680.037	105.743	680.037	86.1512
680.278	23.1522	680.278	105.742	680.278	86.1544
680.519	23.1498	680.519	105.742	680.519	86.1578
680.76	23.1466	680.76	105.742	680.76	86.1614
681.001	23.1432	681.001	105.742	681.001	86.1649
681.242	23.1405	681.242	105.741	681.242	86.1684
681.483	23.1388	681.483	105.741	681.483	86.1715
681.724	23.1382	681.724	105.741	681.724	86.1744
681.965	23.1382	681.965	105.74	681.965	86.1767
682.206	23.1382	682.206	105.74	682.206	86.1785
682.447	23.1376	682.447	105.739	682.447	86.1798
682.688	23.1364	682.688	105.739	682.688	86.1804
682.929	23.1347	682.929	105.739	682.929	86.1805
683.171	23.133	683.171	105.738	683.171	86.18
683.412	23.1318	683.412	105.738	683.412	86.1791
683.653	23.1309	683.653	105.738	683.653	86.1778
683.894	23.1302	683.894	105.738	683.894	86.1762
684.135	23.129	684.135	105.738	684.135	86.1744
684.376	23.1271	684.376	105.738	684.376	86.1725
684.617	23.1245	684.617	105.739	684.617	86.1707
684.858	23.1214	684.858	105.74	684.858	86.169
685.099	23.1182	685.099	105.741	685.099	86.1676
685.34	23.1154	685.34	105.742	685.34	86.1665
685.581	23.1129	685.581	105.743	685.581	86.1657
685.822	23.1104	685.822	105.744	685.822	86.1653
686.063	23.1074	686.063	105.746	686.063	86.1652
686.304	23.1038	686.304	105.748	686.304	86.1655
686.545	23.0996	686.545	105.749	686.545	86.1661
686.787	23.0953	686.787	105.751	686.787	86.1669
687.028	23.0914	687.028	105.753	687.028	86.1678
687.269	23.0882	687.269	105.755	687.269	86.1688
687.51	23.0857	687.51	105.756	687.51	86.1697
687.751	23.0837	687.751	105.757	687.751	86.1705
687.992	23.0818	687.992	105.758	687.992	86.1711
688.233	23.0797	688.233	105.759	688.233	86.1715
688.474	23.0774	688.474	105.76	688.474	86.1716
688.715	23.0754	688.715	105.76	688.715	86.1714
688.956	23.0739	688.956	105.76	688.956	86.1709
689.197	23.0732	689.197	105.761	689.197	86.1701
689.438	23.073	689.438	105.76	689.438	86.169
689.679	23.073	689.679	105.76	689.679	86.1678
689.92	23.0726	689.92	105.76	689.92	86.1664
690.161	23.0716	690.161	105.76	690.161	86.1649
690.403	23.0699	690.403	105.759	690.403	86.1634
690.644	23.0679	690.644	105.759	690.644	86.1621
690.885	23.066	690.885	105.759	690.885	86.1608
691.126	23.0645	691.126	105.759	691.126	86.1596
691.367	23.0632	691.367	105.759	691.367	86.1587
691.608	23.0619	691.608	105.759	691.608	86.1579
691.849	23.0601	691.849	105.76	691.849	86.1573
692.09	23.0576	692.09	105.76	692.09	86.1569
692.331	23.0546	692.331	105.761	692.331	86.1565
692.572	23.0514	692.572	105.762	692.572	86.1563
692.813	23.0485	692.813	105.763	692.813	86.1559
693.054	23.0462	693.054	105.765	693.054	86.1556
693.295	23.0443	693.295	105.766	693.295	86.1551
693.536	23.0424	693.536	105.767	693.536	86.1544
693.777	23.0399	693.777	105.769	693.777	86.1534
694.018	23.0366	694.018	105.77	694.018	86.1521
694.26	23.0326	694.26	105.771	694.26	86.1505
694.5	23.0283	694.5	105.773	694.5	86.1486
694.742	23.0244	694.742	105.774	694.742	86.1463
694.983	23.0212	694.983	105.775	694.983	86.1437
695.224	23.0188	695.224	105.776	695.224	86.1409
695.465	23.0166	695.465	105.778	695.465	86.1379
695.706	23.0144	695.706	105.779	695.706	86.1347
695.947	23.0118	695.947	105.78	695.947	86.1314
696.188	23.0088	696.188	105.781	696.188	86.1282
696.429	23.0057	696.429	105.782	696.429	86.125
696.67	23.0031	696.67	105.783	696.67	86.1219
696.911	23.0012	696.911	105.785	696.911	86.119
697.152	23.0001	697.152	105.786	697.152	86.1163
697.393	22.9992	697.393	105.787	697.393	86.1138
697.634	22.9981	697.634	105.788	697.634	86.1115
697.875	22.9963	697.875	105.79	697.875	86.1095
698.116	22.9939	698.116	105.791	698.116	86.1076
698.357	22.9912	698.357	105.792	698.357	86.1058
698.599	22.9887	698.599	105.793	698.599	86.1041
698.84	22.9866	698.84	105.794	698.84	86.1024
699.081	22.985	699.081	105.795	699.081	86.1006
699.322	22.9835	699.322	105.795	699.322	86.0987
699.563	22.9818	699.563	105.796	699.563	86.0965
699.804	22.9795	699.804	105.796	699.804	86.0941
700.045	22.9766	700.045	105.796	700.045	86.0914
700.286	22.9735	700.286	105.796	700.286	86.0884
700.527	22.9705	700.527	105.795	700.527	86.0851
700.768	22.968	700.768	105.794	700.768	86.0815
701.009	22.9658	701.009	105.793	701.009	86.0776
701.25	22.9636	701.25	105.791	701.25	86.0734
701.491	22.9609	701.491	105.79	701.491	86.0691
701.732	22.9576	701.732	105.788	701.732	86.0647
701.973	22.9536	701.973	105.786	701.973	86.0603
702.215	22.9495	702.215	105.785	702.215	86.056
702.456	22.9458	702.456	105.783	702.456	86.0517
702.697	22.9428	702.697	105.781	702.697	86.0477
702.938	22.9407	702.938	105.779	702.938	86.0439
703.179	22.9389	703.179	105.778	703.179	86.0405
703.42	22.9372	703.42	105.776	703.42	86.0373
703.661	22.9352	703.661	105.775	703.661	86.0345
703.902	22.9329	703.902	105.773	703.902	86.032
704.143	22.9304	704.143	105.772	704.143	86.0297
704.384	22.9283	704.384	105.771	704.384	86.0277
704.625	22.9269	704.625	105.771	704.625	86.0258
704.866	22.926	704.866	105.77	704.866	86.024
705.107	22.9254	705.107	105.769	705.107	86.0221
705.348	22.9245	705.348	105.768	705.348	86.0202
705.589	22.9233	705.589	105.767	705.589	86.0181
705.83	22.9217	705.83	105.766	705.83	86.0157
706.072	22.92	706.072	105.765	706.072	86.013
706.313	22.9186	706.313	105.764	706.313	86.01
706.554	22.9181	706.554	105.763	706.554	86.0065
706.795	22.9182	706.795	105.761	706.795	86.0026
707.036	22.9186	707.036	105.759	707.036	85.9983
707.277	22.919	707.277	105.757	707.277	85.9937
707.518	22.9188	707.518	105.754	707.518	85.9886
707.759	22.918	707.759	105.751	707.759	85.9832
708	22.9168	708	105.748	708	85.9776
708.241	22.9154	708.241	105.745	708.241	85.9717
708.482	22.9142	708.482	105.742	708.482	85.9657
708.723	22.9131	708.723	105.738	708.723	85.9596
708.964	22.9118	708.964	105.735	708.964	85.9535
709.205	22.9099	709.205	105.731	709.205	85.9474
709.446	22.9072	709.446	105.727	709.446	85.9413
709.687	22.9038	709.687	105.724	709.687	85.9352
709.928	22.9001	709.928	105.72	709.928	85.9292
710.17	22.8965	710.17	105.716	710.17	85.9232
710.411	22.8934	710.411	105.712	710.411	85.9172
710.652	22.891	710.652	105.708	710.652	85.9112
710.893	22.889	710.893	105.705	710.893	85.9051
711.134	22.8871	711.134	105.701	711.134	85.8989
711.375	22.885	711.375	105.697	711.375	85.8925
711.616	22.8828	711.616	105.693	711.616	85.8858
711.857	22.8808	711.857	105.689	711.857	85.879
712.098	22.8793	712.098	105.686	712.098	85.8718
712.339	22.8785	712.339	105.681	712.339	85.8643
712.58	22.8785	712.58	105.677	712.58	85.8565
712.821	22.8787	712.821	105.673	712.821	85.8484
713.062	22.8787	713.062	105.668	713.062	85.84
713.303	22.8782	713.303	105.663	713.303	85.8313
713.544	22.877	713.544	105.658	713.544	85.8225
713.785	22.8756	713.785	105.653	713.785	85.8135
714.027	22.8742	714.027	105.648	714.027	85.8044
714.268	22.8733	714.268	105.642	714.268	85.7953
714.509	22.8728	714.509	105.636	714.509	85.7863
714.75	22.8725	714.75	105.63	714.75	85.7773
714.991	22.8721	714.991	105.624	714.991	85.7685
715.232	22.8711	715.232	105.618	715.232	85.7598
715.473	22.8696	715.473	105.611	715.473	85.7513
715.714	22.8678	715.714	105.605	715.714	85.743
715.955	22.866	715.955	105.599	715.955	85.7349
716.196	22.8642	716.196	105.592	716.196	85.7271
716.437	22.8625	716.437	105.586	716.437	85.7193
716.678	22.8606	716.678	105.579	716.678	85.7116
716.919	22.858	716.919	105.573	716.919	85.7039
717.16	22.8547	717.16	105.566	717.16	85.6963
717.401	22.8509	717.401	105.56	717.401	85.6886
717.643	22.8468	717.643	105.554	717.643	85.6807
717.884	22.8431	717.884	105.547	717.884	85.6727
718.125	22.8401	718.125	105.541	718.125	85.6644
718.366	22.8378	718.366	105.535	718.366	85.6559
718.607	22.836	718.607	105.53	718.607	85.6471
718.848	22.8342	718.848	105.524	718.848	85.6381
719.089	22.832	719.089	105.518	719.089	85.6288
719.33	22.8293	719.33	105.513	719.33	85.6192
719.571	22.8265	719.571	105.507	719.571	85.6095
719.812	22.824	719.812	105.502	719.812	85.5996
720.053	22.8219	720.053	105.497	720.053	85.5895
720.294	22.8205	720.294	105.491	720.294	85.5793
720.535	22.8193	720.535	105.486	720.535	85.5691
720.776	22.8181	720.776	105.481	720.776	85.5589
721.017	22.8165	721.017	105.476	721.017	85.5486
721.258	22.8145	721.258	105.471	721.258	85.5384
721.5	22.8122	721.5	105.466	721.5	85.5282
721.74	22.8102	721.74	105.461	721.74	85.518
721.982	22.8086	721.982	105.456	721.982	85.5078
722.223	22.8075	722.223	105.451	722.223	85.4976
722.464	22.8066	722.464	105.446	722.464	85.4873
722.705	22.8055	722.705	105.441	722.705	85.4769
722.946	22.804	722.946	105.435	722.946	85.4663
723.187	22.802	723.187	105.43	723.187	85.4554
723.428	22.7999	723.428	105.424	723.428	85.4444
723.669	22.7979	723.669	105.418	723.669	85.433
723.91	22.7964	723.91	105.412	723.91	85.4213
724.151	22.7953	724.151	105.406	724.151	85.4093
724.392	22.7944	724.392	105.399	724.392	85.397
724.633	22.7933	724.633	105.393	724.633	85.3843
724.874	22.7916	724.874	105.386	724.874	85.3715
725.115	22.7893	725.115	105.379	725.115	85.3583
725.356	22.7866	725.356	105.372	725.356	85.3451
725.597	22.7837	725.597	105.366	725.597	85.3317
725.839	22.7809	725.839	105.359	725.839	85.3184
726.08	22.7782	726.08	105.352	726.08	85.305
726.321	22.7757	726.321	105.346	726.321	85.2918
726.562	22.7731	726.562	105.339	726.562	85.2789
726.803	22.7703	726.803	105.333	726.803	85.2661
727.044	22.7673	727.044	105.326	727.044	85.2536
727.285	22.7645	727.285	105.32	727.285	85.2415
727.526	22.7621	727.526	105.314	727.526	85.2296
727.767	22.7603	727.767	105.308	727.767	85.218
728.008	22.7589	728.008	105.302	728.008	85.2067
728.249	22.7578	728.249	105.297	728.249	85.1957
728.49	22.7564	728.49	105.291	728.49	85.1847
728.731	22.7545	728.731	105.285	728.731	85.1739
728.972	22.7522	728.972	105.279	728.972	85.163
729.213	22.7498	729.213	105.273	729.213	85.1522
729.455	22.7477	729.455	105.267	729.455	85.1411
729.696	22.7461	729.696	105.261	729.696	85.1298
729.937	22.7451	729.937	105.254	729.937	85.1183
730.178	22.7446	730.178	105.248	730.178	85.1064
730.419	22.7442	730.419	105.241	730.419	85.0941
730.66	22.7435	730.66	105.234	730.66	85.0816
730.901	22.7425	730.901	105.226	730.901	85.0687
731.142	22.7412	731.142	105.218	731.142	85.0554
731.383	22.7399	731.383	105.211	731.383	85.0418
731.624	22.7387	731.624	105.203	731.624	85.0281
731.865	22.7375	731.865	105.194	731.865	85.0142
732.106	22.7361	732.106	105.186	732.106	85.0002
732.347	22.7342	732.347	105.178	732.347	84.9861
732.588	22.7316	732.588	105.169	732.588	84.9722
732.83	22.7285	732.83	105.161	732.83	84.9583
733.071	22.725	733.071	105.152	733.071	84.9447
733.312	22.7217	733.312	105.144	733.312	84.9312
733.553	22.7188	733.553	105.135	733.553	84.9181
733.794	22.7161	733.794	105.127	733.794	84.9052
734.035	22.7135	734.035	105.119	734.035	84.8925
734.276	22.7106	734.276	105.111	734.276	84.8801
734.517	22.7072	734.517	105.102	734.517	84.8679
734.758	22.7032	734.758	105.094	734.758	84.8559
734.999	22.699	734.999	105.086	734.999	84.844
735.24	22.6949	735.24	105.078	735.24	84.8321
735.481	22.6914	735.481	105.07	735.481	84.8203
735.722	22.6886	735.722	105.062	735.722	84.8085
735.963	22.6862	735.963	105.054	735.963	84.7965
736.204	22.6839	736.204	105.046	736.204	84.7845
736.445	22.6814	736.445	105.038	736.445	84.7724
736.686	22.6786	736.686	105.03	736.686	84.7602
736.928	22.6756	736.928	105.021	736.928	84.7478
737.169	22.6726	737.169	105.013	737.169	84.7355
737.41	22.6696	737.41	105.005	737.41	84.723
737.651	22.6669	737.651	104.997	737.651	84.7106
737.892	22.6642	737.892	104.988	737.892	84.6983
738.133	22.6614	738.133	104.98	738.133	84.6861
738.374	22.6584	738.374	104.972	738.374	84.6741
738.615	22.6555	738.615	104.965	738.615	84.6623
738.856	22.6528	738.856	104.957	738.856	84.6509
739.097	22.6506	739.097	104.949	739.097	84.6398
739.338	22.6491	739.338	104.942	739.338	84.629
739.579	22.6482	739.579	104.935	739.579	84.6186
739.82	22.6476	739.82	104.928	739.82	84.6086
740.061	22.6468	740.061	104.921	740.061	84.5989
740.302	22.6456	740.302	104.915	740.302	84.5895
740.543	22.6439	740.543	104.908	740.543	84.5803
740.784	22.6419	740.784	104.902	740.784	84.5714
741.026	22.64	741.026	104.896	741.026	84.5625
741.267	22.6384	741.267	104.89	741.267	84.5538
741.508	22.6374	741.508	104.884	741.508	84.545
741.749	22.6367	741.749	104.877	741.749	84.5362
741.99	22.6362	741.99	104.871	741.99	84.5273
742.231	22.6356	742.231	104.865	742.231	84.5183
742.472	22.6349	742.472	104.859	742.472	84.5091
742.713	22.634	742.713	104.852	742.713	84.4998
742.954	22.6333	742.954	104.846	742.954	84.4903
743.195	22.6325	743.195	104.839	743.195	84.4808
743.436	22.6318	743.436	104.832	743.436	84.4712
743.677	22.6308	743.677	104.826	743.677	84.4615
743.918	22.6293	743.918	104.819	743.918	84.4519
744.159	22.6272	744.159	104.812	744.159	84.4424
744.4	22.6247	744.4	104.805	744.4	84.433
744.641	22.6222	744.641	104.799	744.641	84.4238
744.883	22.6198	744.883	104.792	744.883	84.4148
745.124	22.6181	745.124	104.785	745.124	84.4061
745.365	22.6167	745.365	104.779	745.365	84.3976
745.606	22.6156	745.606	104.772	745.606	84.3893
745.847	22.6145	745.847	104.766	745.847	84.3813
746.088	22.6129	746.088	104.76	746.088	84.3734
746.329	22.6111	746.329	104.753	746.329	84.3657
746.57	22.6092	746.57	104.747	746.57	84.3581
746.811	22.6075	746.811	104.741	746.811	84.3505
747.052	22.6064	747.052	104.735	747.052	84.3428
747.293	22.6058	747.293	104.729	747.293	84.335
747.534	22.6055	747.534	104.723	747.534	84.3271
747.775	22.6052	747.775	104.717	747.775	84.319
748.016	22.6045	748.016	104.711	748.016	84.3106
748.257	22.6033	748.257	104.705	748.257	84.302
748.499	22.6015	748.499	104.698	748.499	84.293
748.74	22.5995	748.74	104.692	748.74	84.2839
748.981	22.5975	748.981	104.686	748.981	84.2745
749.222	22.5955	749.222	104.679	749.222	84.265
749.463	22.5936	749.463	104.673	749.463	84.2553
749.704	22.5917	749.704	104.666	749.704	84.2456
749.945	22.5896	749.945	104.66	749.945	84.236
750.186	22.5874	750.186	104.654	750.186	84.2264
750.427	22.5852	750.427	104.647	750.427	84.2171
750.668	22.5833	750.668	104.641	750.668	84.2079
750.909	22.5818	750.909	104.635	750.909	84.1991
751.15	22.5807	751.15	104.629	751.15	84.1906
751.391	22.5798	751.391	104.623	751.391	84.1825
751.632	22.5787	751.632	104.617	751.632	84.1747
751.873	22.5774	751.873	104.612	751.873	84.1672
752.114	22.5758	752.114	104.606	752.114	84.16
752.356	22.574	752.356	104.6	752.356	84.1531
752.597	22.5722	752.597	104.595	752.597	84.1463
752.838	22.5706	752.838	104.589	752.838	84.1396
753.079	22.5691	753.079	104.583	753.079	84.133
753.32	22.5677	753.32	104.578	753.32	84.1262
753.561	22.566	753.561	104.572	753.561	84.1194
753.802	22.5641	753.802	104.566	753.802	84.1123
754.043	22.5619	754.043	104.56	754.043	84.105
754.284	22.5596	754.284	104.554	754.284	84.0973
754.525	22.5575	754.525	104.548	754.525	84.0894
754.766	22.5556	754.766	104.541	754.766	84.0811
755.007	22.5541	755.007	104.535	755.007	84.0725
755.248	22.5527	755.248	104.528	755.248	84.0637
755.489	22.5514	755.489	104.521	755.489	84.0547
755.73	22.5499	755.73	104.515	755.73	84.0455
755.971	22.5482	755.971	104.508	755.971	84.0362
756.212	22.5466	756.212	104.501	756.212	84.0269
756.454	22.5451	756.454	104.495	756.454	84.0176
756.695	22.544	756.695	104.488	756.695	84.0085
756.936	22.5431	756.936	104.482	756.936	83.9995
757.177	22.5424	757.177	104.476	757.177	83.9908
757.418	22.5415	757.418	104.47	757.418	83.9823
757.659	22.5404	757.659	104.464	757.659	83.9741
757.9	22.5391	757.9	104.459	757.9	83.9662
758.141	22.5377	758.141	104.453	758.141	83.9586
758.382	22.5364	758.382	104.448	758.382	83.9511
758.623	22.5353	758.623	104.443	758.623	83.9439
758.864	22.5344	758.864	104.438	758.864	83.9367
759.105	22.5336	759.105	104.433	759.105	83.9297
759.346	22.5324	759.346	104.428	759.346	83.9226
759.587	22.5309	759.587	104.423	759.587	83.9155
759.828	22.5291	759.828	104.419	759.828	83.9083
760.069	22.5272	760.069	104.414	760.069	83.901
760.311	22.5253	760.311	104.409	760.311	83.8935
760.552	22.5237	760.552	104.404	760.552	83.8858
760.793	22.5223	760.793	104.4	760.793	83.878
761.034	22.5209	761.034	104.395	761.034	83.87
761.275	22.5193	761.275	104.39	761.275	83.8619
761.516	22.5173	761.516	104.385	761.516	83.8538
761.757	22.5149	761.757	104.381	761.757	83.8456
761.998	22.5125	761.998	104.376	761.998	83.8375
762.239	22.5103	762.239	104.372	762.239	83.8294
762.48	22.5086	762.48	104.367	762.48	83.8215
762.721	22.5074	762.721	104.363	762.721	83.8138
762.962	22.5065	762.962	104.359	762.962	83.8064
763.203	22.5056	763.203	104.355	763.203	83.7992
763.444	22.5046	763.444	104.351	763.444	83.7922
763.685	22.5031	763.685	104.348	763.685	83.7856
763.927	22.5014	763.927	104.344	763.927	83.7792
764.168	22.4995	764.168	104.341	764.168	83.7729
764.409	22.4978	764.409	104.338	764.409	83.7669
764.65	22.4963	764.65	104.335	764.65	83.761
764.891	22.4951	764.891	104.332	764.891	83.7551
765.132	22.494	765.132	104.329	765.132	83.7492
765.373	22.4929	765.373	104.326	765.373	83.7431
765.614	22.4917	765.614	104.323	765.614	83.7369
765.855	22.4906	765.855	104.319	765.855	83.7306
766.096	22.4896	766.096	104.316	766.096	83.724
766.337	22.4887	766.337	104.313	766.337	83.7171
766.578	22.4879	766.578	104.309	766.578	83.71
766.819	22.4871	766.819	104.305	766.819	83.7026
767.06	22.486	767.06	104.301	767.06	83.695
767.301	22.4847	767.301	104.297	767.301	83.6873
767.542	22.483	767.542	104.293	767.542	83.6794
767.783	22.4812	767.783	104.289	767.783	83.6715
768.024	22.4793	768.024	104.285	768.024	83.6636
768.266	22.4775	768.266	104.28	768.266	83.6558
768.507	22.4758	768.507	104.276	768.507	83.6482
768.748	22.4741	768.748	104.271	768.748	83.6407
768.989	22.4723	768.989	104.267	768.989	83.6335
769.23	22.4703	769.23	104.263	769.23	83.6266
769.471	22.4682	769.471	104.259	769.471	83.62
769.712	22.4662	769.712	104.255	769.712	83.6137
769.953	22.4643	769.953	104.251	769.953	83.6076
770.194	22.4627	770.194	104.247	770.194	83.6018
770.435	22.4612	770.435	104.243	770.435	83.5961
770.676	22.4597	770.676	104.239	770.676	83.5906
770.917	22.4581	770.917	104.235	770.917	83.5851
771.158	22.4564	771.158	104.232	771.158	83.5796
771.399	22.4544	771.399	104.228	771.399	83.574
771.64	22.4526	771.64	104.224	771.64	83.5682
771.881	22.451	771.881	104.221	771.881	83.5621
772.123	22.4499	772.123	104.217	772.123	83.5558
772.364	22.449	772.364	104.213	772.364	83.5492
772.605	22.4482	772.605	104.209	772.605	83.5423
772.846	22.4474	772.846	104.206	772.846	83.535
773.087	22.4462	773.087	104.202	773.087	83.5274
773.328	22.4448	773.328	104.198	773.328	83.5196
773.569	22.4432	773.569	104.194	773.569	83.5116
773.81	22.4418	773.81	104.19	773.81	83.5034
774.051	22.4406	774.051	104.186	774.051	83.4951
774.292	22.4397	774.292	104.182	774.292	83.4868
774.533	22.439	774.533	104.178	774.533	83.4785
774.774	22.4382	774.774	104.174	774.774	83.4704
775.015	22.4373	775.015	104.171	775.015	83.4624
775.256	22.4363	775.256	104.167	775.256	83.4545
775.497	22.4352	775.497	104.164	775.497	83.4469
775.739	22.4343	775.739	104.16	775.739	83.4395
775.98	22.4335	775.98	104.157	775.98	83.4323
776.221	22.4327	776.221	104.153	776.221	83.4253
776.462	22.4318	776.462	104.15	776.462	83.4184
776.703	22.4306	776.703	104.147	776.703	83.4116
776.944	22.4288	776.944	104.143	776.944	83.4049
777.185	22.4265	777.185	104.14	777.185	83.3982
777.426	22.4239	777.426	104.136	777.426	83.3914
777.667	22.4211	777.667	104.132	777.667	83.3845
777.908	22.4184	777.908	104.128	777.908	83.3775
778.149	22.4159	778.149	104.124	778.149	83.3704
778.39	22.4136	778.39	104.119	778.39	83.363
778.631	22.4114	778.631	104.115	778.631	83.3555
778.872	22.4093	778.872	104.11	778.872	83.3479
779.113	22.4072	779.113	104.105	779.113	83.3402
779.355	22.4054	779.355	104.1	779.355	83.3324
779.596	22.4039	779.596	104.094	779.596	83.3247
779.837	22.4027	779.837	104.089	779.837	83.317
780.078	22.4018	780.078	104.084	780.078	83.3095
780.319	22.401	780.319	104.078	780.319	83.3021
780.56	22.4001	780.56	104.073	780.56	83.2951
780.801	22.3988	780.801	104.068	780.801	83.2884
781.042	22.3973	781.042	104.063	781.042	83.282
781.283	22.3957	781.283	104.058	781.283	83.2761
781.524	22.3941	781.524	104.053	781.524	83.2705
781.765	22.3928	781.765	104.048	781.765	83.2654
782.006	22.3917	782.006	104.044	782.006	83.2606
782.247	22.3907	782.247	104.04	782.247	83.2561
782.488	22.3897	782.488	104.036	782.488	83.2519
782.729	22.3886	782.729	104.032	782.729	83.2479
782.97	22.3875	782.97	104.028	782.97	83.244
783.211	22.3863	783.211	104.024	783.211	83.2401
783.452	22.3852	783.452	104.02	783.452	83.2363
783.694	22.3844	783.694	104.017	783.694	83.2324
783.935	22.3837	783.935	104.013	783.935	83.2283
784.176	22.3831	784.176	104.009	784.176	83.2241
784.417	22.3822	784.417	104.005	784.417	83.2197
784.658	22.3811	784.658	104.001	784.658	83.2151
784.899	22.3797	784.899	103.997	784.899	83.2103
785.14	22.3783	785.14	103.993	785.14	83.2054
785.381	22.3768	785.381	103.989	785.381	83.2003
785.622	22.3755	785.622	103.985	785.622	83.1952
785.863	22.3742	785.863	103.981	785.863	83.1901
786.104	22.3729	786.104	103.977	786.104	83.1851
786.345	22.3713	786.345	103.973	786.345	83.1801
786.586	22.3694	786.586	103.97	786.586	83.1754
786.827	22.367	786.827	103.967	786.827	83.1708
787.068	22.3644	787.068	103.963	787.068	83.1666
787.309	22.3619	787.309	103.961	787.309	83.1625
787.551	22.3595	787.551	103.958	787.551	83.1588
787.792	22.3574	787.792	103.956	787.792	83.1554
788.033	22.3554	788.033	103.954	788.033	83.1521
788.274	22.3536	788.274	103.952	788.274	83.1491
788.515	22.3517	788.515	103.951	788.515	83.1462
788.756	22.3499	788.756	103.949	788.756	83.1434
788.997	22.3483	788.997	103.948	788.997	83.1405
789.238	22.347	789.238	103.947	789.238	83.1376
789.479	22.3461	789.479	103.947	789.479	83.1346
789.72	22.3455	789.72	103.946	789.72	83.1314
789.961	22.3451	789.961	103.945	789.961	83.128
790.202	22.3447	790.202	103.944	790.202	83.1243
790.443	22.3441	790.443	103.943	790.443	83.1204
790.684	22.3433	790.684	103.943	790.684	83.1162
790.926	22.3424	790.926	103.942	790.926	83.1118
791.167	22.3416	791.167	103.941	791.167	83.1072
791.408	22.3408	791.408	103.939	791.408	83.1026
791.649	22.3401	791.649	103.938	791.649	83.0979
791.89	22.3393	791.89	103.937	791.89	83.0932
792.131	22.3382	792.131	103.935	792.131	83.0887
792.372	22.3368	792.372	103.934	792.372	83.0843
792.613	22.3351	792.613	103.932	792.613	83.0803
792.854	22.3332	792.854	103.931	792.854	83.0765
793.095	22.3314	793.095	103.929	793.095	83.0732
793.336	22.3297	793.336	103.927	793.336	83.0703
793.577	22.3283	793.577	103.926	793.577	83.0679
793.818	22.3269	793.818	103.924	793.818	83.0658
794.059	22.3255	794.059	103.923	794.059	83.0642
794.3	22.3239	794.3	103.921	794.3	83.063
794.541	22.3222	794.541	103.92	794.541	83.0621
794.783	22.3203	794.783	103.918	794.783	83.0615
795.024	22.3186	795.024	103.917	795.024	83.061
795.265	22.317	795.265	103.916	795.265	83.0607
795.506	22.3155	795.506	103.914	795.506	83.0605
795.747	22.3142	795.747	103.913	795.747	83.0602
795.988	22.3128	795.988	103.912	795.988	83.0599
796.229	22.3114	796.229	103.911	796.229	83.0595
796.47	22.3099	796.47	103.91	796.47	83.059
796.711	22.3085	796.711	103.909	796.711	83.0584
796.952	22.3073	796.952	103.908	796.952	83.0577
797.193	22.3065	797.193	103.907	797.193	83.0569
797.434	22.306	797.434	103.907	797.434	83.0562
797.675	22.3057	797.675	103.907	797.675	83.0555
797.916	22.3053	797.916	103.907	797.916	83.055
798.157	22.3048	798.157	103.907	798.157	83.0546
798.398	22.3042	798.398	103.908	798.398	83.0546
798.639	22.3035	798.639	103.909	798.639	83.0549
798.88	22.3028	798.88	103.91	798.88	83.0556
799.122	22.3025	799.122	103.912	799.122	83.0568
799.363	22.3023	799.363	103.914	799.363	83.0585
799.604	22.3021	799.604	103.916	799.604	83.0607
799.845	22.3018	799.845	103.919	799.845	83.0633
800.086	22.3013	800.086	103.922	800.086	83.0664
800.327	22.3005	800.327	103.925	800.327	83.07
800.568	22.2995	800.568	103.929	800.568	83.0739
800.809	22.2984	800.809	103.932	800.809	83.0781
801.05	22.2975	801.05	103.936	801.05	83.0825
801.291	22.2965	801.291	103.94	801.291	83.0871
801.532	22.2955	801.532	103.944	801.532	83.0918
801.773	22.2942	801.773	103.948	801.773	83.0965
802.014	22.2925	802.014	103.952	802.014	83.1013
802.255	22.2903	802.255	103.956	802.255	83.1059
802.496	22.2878	802.496	103.959	802.496	83.1105
802.737	22.285	802.737	103.963	802.737	83.1149
802.979	22.2823	802.979	103.967	802.979	83.1194
803.22	22.2797	803.22	103.971	803.22	83.1237
803.461	22.2772	803.461	103.975	803.461	83.1282
803.702	22.2747	803.702	103.979	803.702	83.1326
803.943	22.2723	803.943	103.983	803.943	83.1372
804.184	22.2699	804.184	103.987	804.184	83.1421
804.425	22.2677	804.425	103.991	804.425	83.1472
804.666	22.2658	804.666	103.995	804.666	83.1527
804.907	22.2643	804.907	104	804.907	83.1586
805.148	22.2631	805.148	104.005	805.148	83.1649
805.389	22.2621	805.389	104.01	805.389	83.1717
805.63	22.2613	805.63	104.015	805.63	83.1791
805.871	22.2604	805.871	104.02	805.871	83.1869
806.112	22.2596	806.112	104.026	806.112	83.1952
806.354	22.2588	806.354	104.032	806.354	83.204
806.595	22.2581	806.595	104.038	806.595	83.2132
806.836	22.2577	806.836	104.044	806.836	83.2228
807.077	22.2574	807.077	104.051	807.077	83.2327
807.318	22.2572	807.318	104.057	807.318	83.2428
807.559	22.2569	807.559	104.063	807.559	83.2531
807.8	22.2563	807.8	104.07	807.8	83.2635
808.041	22.2553	808.041	104.076	808.041	83.274
808.282	22.2542	808.282	104.083	808.282	83.2845
808.523	22.253	808.523	104.089	808.523	83.2951
808.764	22.2519	808.764	104.095	808.764	83.3056
809.005	22.2508	809.005	104.102	809.005	83.3162
809.246	22.2496	809.246	104.108	809.246	83.3267
809.487	22.2484	809.487	104.114	809.487	83.3373
809.728	22.2469	809.728	104.121	809.728	83.348
809.969	22.2452	809.969	104.127	809.969	83.3588
810.21	22.2432	810.21	104.134	810.21	83.3698
810.452	22.2413	810.452	104.141	810.452	83.3809
810.693	22.2393	810.693	104.148	810.693	83.3922
810.934	22.2374	810.934	104.155	810.934	83.4038
811.175	22.2355	811.175	104.163	811.175	83.4157
811.416	22.2336	811.416	104.171	811.416	83.4278
811.657	22.2316	811.657	104.179	811.657	83.4401
811.898	22.2296	811.898	104.187	811.898	83.4527
812.139	22.2276	812.139	104.196	812.139	83.4654
812.38	22.2257	812.38	104.205	812.38	83.4783
812.621	22.224	812.621	104.214	812.621	83.4914
812.862	22.2225	812.862	104.223	812.862	83.5044
813.103	22.2209	813.103	104.232	813.103	83.5174
813.344	22.2193	813.344	104.242	813.344	83.5303
813.585	22.2175	813.585	104.251	813.585	83.5432
813.826	22.2157	813.826	104.261	813.826	83.5559
814.067	22.2138	814.067	104.27	814.067	83.5684
814.308	22.2121	814.308	104.279	814.308	83.5806
814.55	22.2106	814.55	104.289	814.55	83.5927
814.791	22.2093	814.791	104.298	814.791	83.6046
815.032	22.2081	815.032	104.307	815.032	83.6164
815.273	22.2068	815.273	104.316	815.273	83.628
815.514	22.2053	815.514	104.324	815.514	83.6395
815.755	22.2036	815.755	104.333	815.755	83.651
815.996	22.202	815.996	104.341	815.996	83.6625
816.237	22.2005	816.237	104.349	816.237	83.6741
816.478	22.1991	816.478	104.358	816.478	83.6858
816.719	22.1979	816.719	104.366	816.719	83.6977
816.96	22.1966	816.96	104.374	816.96	83.7097
817.201	22.1951	817.201	104.382	817.201	83.722
817.442	22.1931	817.442	104.39	817.442	83.7345
817.683	22.1906	817.683	104.397	817.683	83.7471
817.924	22.1876	817.924	104.405	817.924	83.76
818.165	22.1845	818.165	104.413	818.165	83.7729
818.407	22.1812	818.407	104.421	818.407	83.7859
818.648	22.1781	818.648	104.429	818.648	83.7989
818.889	22.175	818.889	104.436	818.889	83.8119
819.13	22.1719	819.13	104.444	819.13	83.8247
819.371	22.1689	819.371	104.451	819.371	83.8373
819.612	22.166	819.612	104.458	819.612	83.8496
819.853	22.1632	819.853	104.465	819.853	83.8617
820.094	22.1606	820.094	104.472	820.094	83.8733
820.335	22.1583	820.335	104.479	820.335	83.8846
820.576	22.1562	820.576	104.486	820.576	83.8955
820.817	22.1542	820.817	104.492	820.817	83.906
821.058	22.1522	821.058	104.498	821.058	83.9161
821.299	22.1502	821.299	104.504	821.299	83.9259
821.54	22.1483	821.54	104.51	821.54	83.9354
821.781	22.1466	821.781	104.516	821.781	83.9447
822.023	22.1452	822.023	104.521	822.023	83.9538
822.264	22.1443	822.264	104.526	822.264	83.9628
822.505	22.1438	822.505	104.532	822.505	83.9718
822.746	22.1435	822.746	104.537	822.746	83.9807
822.987	22.1433	822.987	104.542	822.987	83.9897
823.228	22.1431	823.228	104.547	823.228	83.9988
823.469	22.1428	823.469	104.552	823.469	84.008
823.71	22.1426	823.71	104.557	823.71	84.0173
823.951	22.1426	823.951	104.562	823.951	84.0267
824.192	22.1429	824.192	104.568	824.192	84.0362
824.433	22.1435	824.433	104.573	824.433	84.0458
824.674	22.1441	824.674	104.578	824.674	84.0554
824.915	22.1447	824.915	104.584	824.915	84.0649
825.156	22.1452	825.156	104.589	825.156	84.0744
825.397	22.1455	825.397	104.595	825.397	84.0837
825.638	22.1457	825.638	104.6	825.638	84.0928
825.88	22.146	825.88	104.606	825.88	84.1017
826.12	22.1465	826.12	104.611	826.12	84.1104
826.362	22.1472	826.362	104.617	826.362	84.1187
826.603	22.148	826.603	104.622	826.603	84.1267
826.844	22.1487	826.844	104.627	826.844	84.1344
827.085	22.1491	827.085	104.633	827.085	84.1419
827.326	22.1492	827.326	104.638	827.326	84.149
827.567	22.149	827.567	104.643	827.567	84.1559
827.808	22.1486	827.808	104.648	827.808	84.1625
828.049	22.1483	828.049	104.653	828.049	84.169
828.29	22.148	828.29	104.658	828.29	84.1754
828.531	22.1477	828.531	104.662	828.531	84.1817
828.772	22.1474	828.772	104.667	828.772	84.1879
829.013	22.147	829.013	104.671	829.013	84.1942
829.254	22.1465	829.254	104.675	829.254	84.2004
829.495	22.146	829.495	104.68	829.495	84.2067
829.736	22.1456	829.736	104.683	829.736	84.2131
829.977	22.1453	829.977	104.687	829.977	84.2194
830.219	22.1453	830.219	104.691	830.219	84.2258
830.46	22.1454	830.46	104.694	830.46	84.2321
830.701	22.1455	830.701	104.698	830.701	84.2383
830.942	22.1455	830.942	104.701	830.942	84.2444
831.183	22.1453	831.183	104.703	831.183	84.2504
831.424	22.1449	831.424	104.706	831.424	84.2562
831.665	22.1445	831.665	104.708	831.665	84.2617
831.906	22.144	831.906	104.71	831.906	84.2669
832.147	22.1436	832.147	104.712	832.147	84.2719
832.388	22.1432	832.388	104.714	832.388	84.2764
832.629	22.1426	832.629	104.715	832.629	84.2807
832.87	22.1417	832.87	104.716	832.87	84.2846
833.111	22.1406	833.111	104.717	833.111	84.2883
833.352	22.1393	833.352	104.718	833.352	84.2916
833.593	22.1379	833.593	104.719	833.593	84.2947
833.835	22.1364	833.835	104.719	833.835	84.2975
834.076	22.1348	834.076	104.72	834.076	84.3002
834.317	22.133	834.317	104.721	834.317	84.3027
834.558	22.131	834.558	104.721	834.558	84.3052
834.799	22.1287	834.799	104.722	834.799	84.3076
835.04	22.1262	835.04	104.723	835.04	84.31
835.281	22.1237	835.281	104.724	835.281	84.3124
835.522	22.1213	835.522	104.725	835.522	84.3148
835.763	22.1192	835.763	104.727	835.763	84.3173
836.004	22.1172	836.004	104.728	836.004	84.3196
836.245	22.1154	836.245	104.73	836.245	84.3221
836.486	22.1136	836.486	104.732	836.486	84.3244
836.727	22.1118	836.727	104.734	836.727	84.3267
836.968	22.1099	836.968	104.736	836.968	84.3287
837.209	22.1081	837.209	104.739	837.209	84.3307
837.451	22.1064	837.451	104.741	837.451	84.3323
837.692	22.1049	837.692	104.744	837.692	84.3338
837.933	22.1036	837.933	104.746	837.933	84.3349
838.174	22.1024	838.174	104.748	838.174	84.3357
838.415	22.1012	838.415	104.751	838.415	84.3361
838.656	22.1	838.656	104.753	838.656	84.3362
838.897	22.0986	838.897	104.755	838.897	84.336
839.138	22.0974	839.138	104.757	839.138	84.3354
839.379	22.0962	839.379	104.759	839.379	84.3346
839.62	22.0953	839.62	104.76	839.62	84.3335
839.861	22.0945	839.861	104.761	839.861	84.3322
840.102	22.0937	840.102	104.762	840.102	84.3308
840.343	22.0927	840.343	104.763	840.343	84.3292
840.584	22.0915	840.584	104.764	840.584	84.3276
840.825	22.0901	840.825	104.764	840.825	84.326
841.066	22.0885	841.066	104.764	841.066	84.3244
841.308	22.087	841.308	104.764	841.308	84.3228
841.548	22.0856	841.548	104.763	841.548	84.3214
841.79	22.0844	841.79	104.763	841.79	84.32
842.031	22.0832	842.031	104.762	842.031	84.3187
842.272	22.082	842.272	104.762	842.272	84.3175
842.513	22.0806	842.513	104.761	842.513	84.3163
842.754	22.0792	842.754	104.76	842.754	84.3151
842.995	22.0777	842.995	104.759	842.995	84.3138
843.236	22.0763	843.236	104.758	843.236	84.3125
843.477	22.0751	843.477	104.757	843.477	84.3111
843.718	22.074	843.718	104.756	843.718	84.3095
843.959	22.073	843.959	104.755	843.959	84.3077
844.2	22.072	844.2	104.754	844.2	84.3057
844.441	22.0707	844.441	104.752	844.441	84.3035
844.682	22.0693	844.682	104.751	844.682	84.3011
844.923	22.0679	844.923	104.75	844.923	84.2984
845.164	22.0666	845.164	104.749	845.164	84.2955
845.405	22.0656	845.405	104.747	845.405	84.2924
845.647	22.0649	845.647	104.746	845.647	84.2891
845.888	22.0644	845.888	104.745	845.888	84.2857
846.129	22.064	846.129	104.743	846.129	84.2823
846.37	22.0634	846.37	104.742	846.37	84.2788
846.611	22.0628	846.611	104.741	846.611	84.2754
846.852	22.062	846.852	104.739	846.852	84.2719
847.093	22.0613	847.093	104.738	847.093	84.2686
847.334	22.0607	847.334	104.737	847.334	84.2653
847.575	22.0604	847.575	104.736	847.575	84.2622
847.816	22.0601	847.816	104.734	847.816	84.2592
848.057	22.0599	848.057	104.733	848.057	84.2562
848.298	22.0596	848.298	104.732	848.298	84.2534
848.539	22.0592	848.539	104.73	848.539	84.2506
848.78	22.0587	848.78	104.729	848.78	84.2479
849.021	22.0582	849.021	104.728	849.021	84.2451
849.263	22.0576	849.263	104.727	849.263	84.2424
849.504	22.0571	849.504	104.725	849.504	84.2395
849.745	22.0563	849.745	104.724	849.745	84.2366
849.986	22.0553	849.986	104.723	849.986	84.2336
850.227	22.054	850.227	104.721	850.227	84.2304
850.468	22.0525	850.468	104.72	850.468	84.2271
850.709	22.0508	850.709	104.718	850.709	84.2237
850.95	22.0491	850.95	104.717	850.95	84.2201
851.191	22.0475	851.191	104.716	851.191	84.2165
851.432	22.0461	851.432	104.714	851.432	84.2128
851.673	22.0447	851.673	104.713	851.673	84.2091
851.914	22.0432	851.914	104.712	851.914	84.2055
852.155	22.0416	852.155	104.71	852.155	84.2019
852.396	22.0398	852.396	104.709	852.396	84.1985
852.637	22.0378	852.637	104.708	852.637	84.1952
852.879	22.036	852.879	104.707	852.879	84.1921
853.12	22.0344	853.12	104.706	853.12	84.1893
853.361	22.0331	853.361	104.706	853.361	84.1867
853.602	22.032	853.602	104.705	853.602	84.1843
853.843	22.0309	853.843	104.704	853.843	84.1822
854.084	22.0297	854.084	104.704	854.084	84.1803
854.325	22.0284	854.325	104.704	854.325	84.1786
854.566	22.027	854.566	104.703	854.566	84.177
854.807	22.0257	854.807	104.703	854.807	84.1755
855.048	22.0245	855.048	104.703	855.048	84.1741
855.289	22.0235	855.289	104.702	855.289	84.1727
855.53	22.0227	855.53	104.702	855.53	84.1712
855.771	22.022	855.771	104.702	855.771	84.1696
856.012	22.0212	856.012	104.701	856.012	84.168
856.253	22.0204	856.253	104.701	856.253	84.1661
856.494	22.0195	856.494	104.7	856.494	84.1641
856.736	22.0187	856.736	104.699	856.736	84.162
856.977	22.0178	856.977	104.699	856.977	84.1596
857.218	22.017	857.218	104.698	857.218	84.1571
857.459	22.0162	857.459	104.697	857.459	84.1546
857.7	22.0153	857.7	104.696	857.7	84.1519
857.941	22.0143	857.941	104.695	857.941	84.1492
858.182	22.0131	858.182	104.694	858.182	84.1465
858.423	22.0118	858.423	104.693	858.423	84.1438
858.664	22.0106	858.664	104.692	858.664	84.1412
858.905	22.0095	858.905	104.691	858.905	84.1388
859.146	22.0085	859.146	104.689	859.146	84.1365
859.387	22.0075	859.387	104.688	859.387	84.1343
859.628	22.0065	859.628	104.687	859.628	84.1323
859.869	22.0053	859.869	104.686	859.869	84.1305
860.11	22.0039	860.11	104.685	860.11	84.1287
860.351	22.0024	860.351	104.684	860.351	84.1271
860.592	22.001	860.592	104.683	860.592	84.1256
860.833	22.2996	860.833	104.682	860.833	84.1241
861.075	22.2984	861.075	104.682	861.075	84.1226
861.316	22.2973	861.316	104.681	861.316	84.121
861.557	22.2962	861.557	104.68	861.557	84.1193
861.798	22.295	861.798	104.679	861.798	84.1175
862.039	22.2939	862.039	104.678	862.039	84.1154
862.28	22.2928	862.28	104.678	862.28	84.1132
862.521	22.2917	862.521	104.677	862.521	84.1107
862.762	22.2908	862.762	104.676	862.762	84.108
863.003	22.29	863.003	104.675	863.003	84.105
863.244	22.2892	863.244	104.674	863.244	84.1019
863.485	22.2883	863.485	104.673	863.485	84.0985
863.726	22.2874	863.726	104.672	863.726	84.0951
863.967	22.2863	863.967	104.671	863.967	84.0914
864.208	22.2854	864.208	104.67	864.208	84.0878
864.449	22.2847	864.449	104.669	864.449	84.0841
864.691	22.2842	864.691	104.668	864.691	84.0804
864.932	22.2841	864.932	104.666	864.932	84.0768
865.173	22.2841	865.173	104.665	865.173	84.0732
865.414	22.2841	865.414	104.664	865.414	84.0697
865.655	22.2839	865.655	104.664	865.655	84.0664
865.896	22.2835	865.896	104.663	865.896	84.0631
866.137	22.2829	866.137	104.662	866.137	84.0599
866.378	22.2823	866.378	104.661	866.378	84.0568
866.619	22.2815	866.619	104.66	866.619	84.0538
866.86	22.2808	866.86	104.66	866.86	84.0507
867.101	22.2801	867.101	104.659	867.101	84.0477
867.342	22.2792	867.342	104.659	867.342	84.0446
867.583	22.2781	867.583	104.658	867.583	84.0413
867.824	22.2768	867.824	104.658	867.824	84.038
868.065	22.2754	868.065	104.657	868.065	84.0346
868.307	22.274	868.307	104.657	868.307	84.031
868.548	22.2727	868.548	104.656	868.548	84.0272
868.789	22.2716	868.789	104.656	868.789	84.0234
869.03	22.2705	869.03	104.655	869.03	84.0194
869.271	22.2693	869.271	104.654	869.271	84.0153
869.512	22.268	869.512	104.654	869.512	84.0111
869.753	22.2666	869.753	104.653	869.753	84.0069
869.994	22.265	869.994	104.652	869.994	84.0027
870.235	22.2634	870.235	104.651	870.235	83.9985
870.476	22.262	870.476	104.65	870.476	83.9944
870.717	22.2608	870.717	104.649	870.717	83.9904
870.958	22.2598	870.958	104.648	870.958	83.9865
871.199	22.2588	871.199	104.647	871.199	83.9827
871.44	22.2579	871.44	104.646	871.44	83.9791
871.681	22.2569	871.681	104.644	871.681	83.9755
871.922	22.2559	871.922	104.643	871.922	83.972
872.163	22.2548	872.163	104.641	872.163	83.9686
872.404	22.2538	872.404	104.64	872.404	83.9651
872.646	22.2527	872.646	104.638	872.646	83.9616
872.887	22.2517	872.887	104.636	872.887	83.958
873.128	22.2505	873.128	104.634	873.128	83.9541
873.369	22.2491	873.369	104.631	873.369	83.95
873.61	22.2474	873.61	104.629	873.61	83.9456
873.851	22.2456	873.851	104.626	873.851	83.9409
874.092	22.2437	874.092	104.624	874.092	83.9357
874.333	22.2418	874.333	104.621	874.333	83.9302
874.574	22.24	874.574	104.617	874.574	83.9243
874.815	22.2383	874.815	104.614	874.815	83.9179
875.056	22.2367	875.056	104.611	875.056	83.9112
875.297	22.2351	875.297	104.607	875.297	83.9042
875.538	22.2335	875.538	104.603	875.538	83.8968
875.779	22.2319	875.779	104.599	875.779	83.8893
876.02	22.2302	876.02	104.595	876.02	83.8815
876.261	22.2286	876.261	104.591	876.261	83.8737
876.503	22.2271	876.503	104.587	876.503	83.8658
876.744	22.2256	876.744	104.583	876.744	83.858
876.985	22.224	876.985	104.579	876.985	83.8503
877.226	22.2224	877.226	104.575	877.226	83.8427
877.467	22.2208	877.467	104.57	877.467	83.8353
877.708	22.2192	877.708	104.566	877.708	83.828
877.949	22.2178	877.949	104.562	877.949	83.821
878.19	22.2165	878.19	104.558	878.19	83.8141
878.431	22.2154	878.431	104.554	878.431	83.8075
878.672	22.2144	878.672	104.55	878.672	83.8009
878.913	22.2133	878.913	104.546	878.913	83.7944
879.154	22.2122	879.154	104.542	879.154	83.788
879.395	22.2109	879.395	104.538	879.395	83.7815
879.636	22.2096	879.636	104.534	879.636	83.7749
879.877	22.2084	879.877	104.53	879.877	83.7682
880.119	22.2073	880.119	104.526	880.119	83.7613
880.36	22.2064	880.36	104.522	880.36	83.7541
880.601	22.2055	880.601	104.518	880.601	83.7467
880.842	22.2046	880.842	104.514	880.842	83.739
881.083	22.2036	881.083	104.51	881.083	83.731
881.324	22.2026	881.324	104.506	881.324	83.7228
881.565	22.2015	881.565	104.502	881.565	83.7142
881.806	22.2004	881.806	104.498	881.806	83.7054
882.047	22.1994	882.047	104.494	882.047	83.6965
882.288	22.1985	882.288	104.49	882.288	83.6873
882.529	22.1977	882.529	104.486	882.529	83.6781
882.77	22.1969	882.77	104.482	882.77	83.6688
883.011	22.1959	883.011	104.478	883.011	83.6594
883.252	22.1948	883.252	104.474	883.252	83.6501
883.493	22.1936	883.493	104.47	883.493	83.6408
883.734	22.1923	883.734	104.466	883.734	83.6316
883.976	22.1911	883.976	104.461	883.976	83.6225
884.217	22.19	884.217	104.457	884.217	83.6135
884.458	22.189	884.458	104.452	884.458	83.6046
884.699	22.1881	884.699	104.448	884.699	83.5958
884.94	22.187	884.94	104.443	884.94	83.5871
885.181	22.1859	885.181	104.438	885.181	83.5784
885.422	22.1848	885.422	104.433	885.422	83.5697
885.663	22.1837	885.663	104.428	885.663	83.5611
885.904	22.1827	885.904	104.422	885.904	83.5525
886.145	22.182	886.145	104.417	886.145	83.5438
886.386	22.1814	886.386	104.411	886.386	83.5352
886.627	22.1808	886.627	104.406	886.627	83.5265
886.868	22.1801	886.868	104.4	886.868	83.5178
887.109	22.1793	887.109	104.394	887.109	83.5091
887.35	22.1784	887.35	104.388	887.35	83.5004
887.591	22.1773	887.591	104.383	887.591	83.4917
887.832	22.1762	887.832	104.377	887.832	83.4832
888.074	22.1751	888.074	104.371	888.074	83.4748
888.315	22.174	888.315	104.366	888.315	83.4665
888.556	22.1731	888.556	104.36	888.556	83.4584
888.797	22.1722	888.797	104.355	888.797	83.4506
889.038	22.1714	889.038	104.349	889.038	83.443
889.279	22.1707	889.279	104.344	889.279	83.4356
889.52	22.1701	889.52	104.339	889.52	83.4285
889.761	22.1698	889.761	104.335	889.761	83.4217
890.002	22.1696	890.002	104.33	890.002	83.4151
890.243	22.1693	890.243	104.326	890.243	83.4087
890.484	22.169	890.484	104.321	890.484	83.4025
890.725	22.1686	890.725	104.317	890.725	83.3964
890.966	22.168	890.966	104.313	890.966	83.3904
891.207	22.1672	891.207	104.309	891.207	83.3844
891.448	22.1663	891.448	104.305	891.448	83.3784
891.689	22.1654	891.689	104.301	891.689	83.3723
891.931	22.1646	891.931	104.297	891.931	83.3661
892.172	22.1636	892.172	104.293	892.172	83.3598
892.413	22.1625	892.413	104.289	892.413	83.3533
892.654	22.1612	892.654	104.285	892.654	83.3466
892.895	22.1597	892.895	104.281	892.895	83.3398
893.136	22.158	893.136	104.277	893.136	83.3328
893.377	22.1564	893.377	104.273	893.377	83.3256
893.618	22.1549	893.618	104.269	893.618	83.3183
893.859	22.1535	893.859	104.265	893.859	83.3109
894.1	22.1523	894.1	104.261	894.1	83.3035
894.341	22.1512	894.341	104.256	894.341	83.296
894.582	22.1501	894.582	104.252	894.582	83.2886
894.823	22.149	894.823	104.248	894.823	83.2813
895.064	22.1481	895.064	104.244	895.064	83.274
895.305	22.1472	895.305	104.24	895.305	83.2669
895.547	22.1465	895.547	104.236	895.547	83.2598
895.788	22.1459	895.788	104.232	895.788	83.2529
896.029	22.1454	896.029	104.228	896.029	83.2462
896.27	22.1449	896.27	104.224	896.27	83.2396
896.511	22.1442	896.511	104.22	896.511	83.233
896.752	22.1434	896.752	104.216	896.752	83.2265
896.993	22.1425	896.993	104.212	896.993	83.22
897.234	22.1415	897.234	104.208	897.234	83.2135
897.475	22.1406	897.475	104.204	897.475	83.2069
897.716	22.1398	897.716	104.2	897.716	83.2002
897.957	22.1392	897.957	104.196	897.957	83.1934
898.198	22.1386	898.198	104.192	898.198	83.1864
898.439	22.138	898.439	104.188	898.439	83.1794
898.68	22.1372	898.68	104.183	898.68	83.1721
898.921	22.1364	898.921	104.179	898.921	83.1646
899.163	22.1355	899.163	104.174	899.163	83.1571
899.404	22.1345	899.404	104.17	899.404	83.1494
899.644	22.1335	899.644	104.165	899.644	83.1417
899.886	22.1326	899.886	104.161	899.886	83.1339
900.127	22.1316	900.127	104.156	900.127	83.1262
900.368	22.1305	900.368	104.152	900.368	83.1186
900.609	22.1294	900.609	104.147	900.609	83.111
900.85	22.1283	900.85	104.142	900.85	83.1037
901.091	22.1272	901.091	104.138	901.091	83.0965
901.332	22.1263	901.332	104.133	901.332	83.0896
901.573	22.1255	901.573	104.129	901.573	83.0829
901.814	22.1248	901.814	104.125	901.814	83.0764
902.055	22.1241	902.055	104.12	902.055	83.0702
902.296	22.1232	902.296	104.116	902.296	83.0642
902.537	22.1222	902.537	104.112	902.537	83.0584
902.778	22.1209	902.778	104.108	902.778	83.0528
903.019	22.1197	903.019	104.104	903.019	83.0472
903.26	22.1184	903.26	104.1	903.26	83.0417
903.502	22.1173	903.502	104.096	903.502	83.0362
903.743	22.1163	903.743	104.092	903.743	83.0307
903.984	22.1155	903.984	104.088	903.984	83.0251
904.225	22.1148	904.225	104.084	904.225	83.0194
904.466	22.1141	904.466	104.08	904.466	83.0136
904.707	22.1134	904.707	104.076	904.707	83.0076
904.948	22.1128	904.948	104.072	904.948	83.0014
905.189	22.1123	905.189	104.068	905.189	82.9951
905.43	22.1119	905.43	104.064	905.43	82.9886
905.671	22.1116	905.671	104.06	905.671	82.982
905.912	22.1112	905.912	104.056	905.912	82.9753
906.153	22.1107	906.153	104.052	906.153	82.9686
906.394	22.1102	906.394	104.048	906.394	82.9618
906.635	22.1096	906.635	104.043	906.635	82.9551
906.876	22.1089	906.876	104.039	906.876	82.9484
907.117	22.1082	907.117	104.035	907.117	82.9419
907.359	22.1075	907.359	104.031	907.359	82.9354
907.6	22.1067	907.6	104.028	907.6	82.929
907.841	22.1058	907.841	104.024	907.841	82.9228
908.082	22.1047	908.082	104.02	908.082	82.9166
908.323	22.1034	908.323	104.016	908.323	82.9106
908.564	22.102	908.564	104.012	908.564	82.9047
908.805	22.1006	908.805	104.009	908.805	82.8988
909.046	22.0993	909.046	104.005	909.046	82.8929
909.287	22.0981	909.287	104.001	909.287	82.887
909.528	22.097	909.528	103.998	909.528	82.881
909.769	22.0959	909.769	103.994	909.769	82.875
910.01	22.0947	910.01	103.99	910.01	82.8688
910.251	22.0935	910.251	103.986	910.251	82.8624
910.492	22.0921	910.492	103.982	910.492	82.8558
910.733	22.0907	910.733	103.978	910.733	82.8491
910.975	22.0893	910.975	103.974	910.975	82.8421
911.216	22.088	911.216	103.97	911.216	82.8349
911.457	22.0867	911.457	103.966	911.457	82.8276
911.698	22.0856	911.698	103.962	911.698	82.8201
911.939	22.0844	911.939	103.957	911.939	82.8125
912.18	22.0831	912.18	103.953	912.18	82.8048
912.421	22.0819	912.421	103.949	912.421	82.797
912.662	22.0806	912.662	103.944	912.662	82.7892
912.903	22.0795	912.903	103.94	912.903	82.7814
913.144	22.0785	913.144	103.935	913.144	82.7737
913.385	22.0776	913.385	103.931	913.385	82.766
913.626	22.0768	913.626	103.927	913.626	82.7583
913.867	22.0759	913.867	103.922	913.867	82.7507
914.108	22.075	914.108	103.918	914.108	82.7432
914.349	22.074	914.349	103.913	914.349	82.7357
914.591	22.0729	914.591	103.909	914.591	82.7282
914.832	22.0718	914.832	103.904	914.832	82.7208
915.072	22.0708	915.072	103.9	915.072	82.7133
915.314	22.0697	915.314	103.895	915.314	82.7057
915.555	22.0687	915.555	103.891	915.555	82.698
915.796	22.0676	915.796	103.886	915.796	82.6903
916.037	22.0664	916.037	103.882	916.037	82.6824
916.278	22.0651	916.278	103.877	916.278	82.6743
916.519	22.0638	916.519	103.872	916.519	82.6661
916.76	22.0625	916.76	103.867	916.76	82.6577
917.001	22.0612	917.001	103.862	917.001	82.6492
917.242	22.06	917.242	103.857	917.242	82.6405
917.483	22.0589	917.483	103.852	917.483	82.6317
917.724	22.0577	917.724	103.847	917.724	82.6229
917.965	22.0565	917.965	103.842	917.965	82.614
918.206	22.0552	918.206	103.837	918.206	82.6051
918.447	22.0538	918.447	103.832	918.447	82.5962
918.688	22.0523	918.688	103.827	918.688	82.5874
918.93	22.0508	918.93	103.821	918.93	82.5786
919.171	22.0492	919.171	103.816	919.171	82.57
919.412	22.0475	919.412	103.811	919.412	82.5615
919.653	22.0458	919.653	103.806	919.653	82.5531
919.894	22.044	919.894	103.801	919.894	82.5449
920.135	22.0423	920.135	103.795	920.135	82.5367
920.376	22.0406	920.376	103.79	920.376	82.5286
920.617	22.0392	920.617	103.785	920.617	82.5206
920.858	22.0379	920.858	103.779	920.858	82.5126
921.099	22.037	921.099	103.774	921.099	82.5046
921.34	22.0361	921.34	103.768	921.34	82.4965
921.581	22.0354	921.581	103.763	921.581	82.4884
921.822	22.0346	921.822	103.757	921.822	82.4801
922.063	22.0338	922.063	103.752	922.063	82.4717
922.304	22.0329	922.304	103.746	922.304	82.4631
922.545	22.0319	922.545	103.74	922.545	82.4544
922.787	22.031	922.787	103.735	922.787	82.4456
923.028	22.03	923.028	103.729	923.028	82.4365
923.269	22.029	923.269	103.724	923.269	82.4274
923.51	22.0279	923.51	103.718	923.51	82.4182
923.751	22.0268	923.751	103.713	923.751	82.4089
923.992	22.0256	923.992	103.707	923.992	82.3997
924.233	22.0244	924.233	103.702	924.233	82.3905
924.474	22.0232	924.474	103.697	924.474	82.3814
924.715	22.022	924.715	103.692	924.715	82.3725
924.956	22.0209	924.956	103.687	924.956	82.3637
925.197	22.0198	925.197	103.682	925.197	82.3552
925.438	22.0187	925.438	103.678	925.438	82.3469
925.679	22.0176	925.679	103.673	925.679	82.3389
925.92	22.0164	925.92	103.669	925.92	82.3312
926.161	22.0153	926.161	103.665	926.161	82.3238
926.403	22.0141	926.403	103.661	926.403	82.3166
926.644	22.013	926.644	103.657	926.644	82.3097
926.885	22.0118	926.885	103.653	926.885	82.303
927.126	22.0105	927.126	103.649	927.126	82.2965
927.367	22.0091	927.367	103.645	927.367	82.2903
927.608	22.0075	927.608	103.641	927.608	82.2841
927.849	22.0057	927.849	103.637	927.849	82.278
928.09	22.0038	928.09	103.633	928.09	82.2721
928.331	22.0018	928.331	103.628	928.331	82.2663
928.572	21.9997	928.572	103.624	928.572	82.2605
928.813	21.9978	928.813	103.62	928.813	82.2548
929.054	21.996	929.054	103.616	929.054	82.2492
929.295	21.9944	929.295	103.612	929.295	82.2437
929.536	21.993	929.536	103.608	929.536	82.2382
929.777	21.9917	929.777	103.604	929.777	82.233
930.018	21.9907	930.018	103.6	930.018	82.2278
930.26	21.9899	930.26	103.596	930.26	82.2229
930.5	21.9894	930.5	103.592	930.5	82.2182
930.742	21.9891	930.742	103.589	930.742	82.2137
930.983	21.989	930.983	103.586	930.983	82.2094
931.224	21.989	931.224	103.583	931.224	82.2054
931.465	21.9891	931.465	103.58	931.465	82.2016
931.706	21.9891	931.706	103.577	931.706	82.1981
931.947	21.9891	931.947	103.575	931.947	82.1947
932.188	21.989	932.188	103.573	932.188	82.1915
932.429	21.9888	932.429	103.571	932.429	82.1884
932.67	21.9886	932.67	103.57	932.67	82.1854
932.911	21.9883	932.911	103.568	932.911	82.1824
933.152	21.9878	933.152	103.567	933.152	82.1794
933.393	21.9873	933.393	103.566	933.393	82.1763
933.634	21.9867	933.634	103.565	933.634	82.1732
933.875	21.9861	933.875	103.564	933.875	82.1698
934.116	21.9855	934.116	103.563	934.116	82.1663
934.357	21.9851	934.357	103.562	934.357	82.1626
934.599	21.9847	934.599	103.561	934.599	82.1586
934.84	21.9845	934.84	103.56	934.84	82.1545
935.081	21.9842	935.081	103.559	935.081	82.1501
935.322	21.984	935.322	103.558	935.322	82.1455
935.563	21.9836	935.563	103.557	935.563	82.1408
935.804	21.9832	935.804	103.556	935.804	82.1359
936.045	21.9827	936.045	103.555	936.045	82.131
936.286	21.9823	936.286	103.554	936.286	82.126
936.527	21.9818	936.527	103.553	936.527	82.121
936.768	21.9813	936.768	103.552	936.768	82.1159
937.009	21.9809	937.009	103.551	937.009	82.111
937.25	21.9804	937.25	103.55	937.25	82.1061
937.491	21.98	937.491	103.548	937.491	82.1013
937.732	21.9796	937.732	103.547	937.732	82.0965
937.973	21.9794	937.973	103.546	937.973	82.0918
938.215	21.9792	938.215	103.545	938.215	82.0872
938.456	21.9791	938.456	103.543	938.456	82.0826
938.697	21.9792	938.697	103.542	938.697	82.078
938.938	21.9793	938.938	103.541	938.938	82.0734
939.179	21.9795	939.179	103.539	939.179	82.0687
939.42	21.9797	939.42	103.537	939.42	82.0639
939.661	21.9799	939.661	103.536	939.661	82.0589
939.902	21.9802	939.902	103.534	939.902	82.0538
940.143	21.9805	940.143	103.532	940.143	82.0485
940.384	21.9808	940.384	103.529	940.384	82.0429
940.625	21.9811	940.625	103.527	940.625	82.0371
940.866	21.9813	940.866	103.524	940.866	82.0311
941.107	21.9815	941.107	103.522	941.107	82.025
941.348	21.9816	941.348	103.519	941.348	82.0186
941.589	21.9815	941.589	103.516	941.589	82.0121
941.83	21.9814	941.83	103.513	941.83	82.0054
942.072	21.9813	942.072	103.51	942.072	81.9987
942.313	21.981	942.313	103.506	942.313	81.9919
942.554	21.9807	942.554	103.503	942.554	81.9851
942.795	21.9802	942.795	103.5	942.795	81.9784
943.036	21.9796	943.036	103.496	943.036	81.9717
943.277	21.9788	943.277	103.493	943.277	81.965
943.518	21.978	943.518	103.49	943.518	81.9585
943.759	21.9773	943.759	103.486	943.759	81.952
944	21.9766	944	103.483	944	81.9456
944.241	21.976	944.241	103.479	944.241	81.9393
944.482	21.9755	944.482	103.476	944.482	81.933
944.723	21.9751	944.723	103.473	944.723	81.9267
944.964	21.9748	944.964	103.469	944.964	81.9204
945.205	21.9745	945.205	103.466	945.205	81.914
945.446	21.9742	945.446	103.462	945.446	81.9075
945.688	21.9739	945.688	103.459	945.688	81.9009
945.928	21.9736	945.928	103.455	945.928	81.894
946.17	21.9734	946.17	103.451	946.17	81.8871
946.411	21.973	946.411	103.448	946.411	81.8798
946.652	21.9726	946.652	103.444	946.652	81.8724
946.893	21.9722	946.893	103.44	946.893	81.8648
947.134	21.9717	947.134	103.436	947.134	81.857
947.375	21.9713	947.375	103.432	947.375	81.849
947.616	21.9709	947.616	103.428	947.616	81.8409
947.857	21.9708	947.857	103.424	947.857	81.8325
948.098	21.9707	948.098	103.42	948.098	81.8242
948.339	21.9708	948.339	103.415	948.339	81.8158
948.58	21.9709	948.58	103.411	948.58	81.8073
948.821	21.971	948.821	103.407	948.821	81.7989
949.062	21.9711	949.062	103.403	949.062	81.7905
949.303	21.971	949.303	103.398	949.303	81.7821
949.544	21.9709	949.544	103.394	949.544	81.7738
949.785	21.9706	949.785	103.39	949.785	81.7654
950.027	21.9703	950.027	103.386	950.027	81.7572
950.268	21.9699	950.268	103.381	950.268	81.7489
950.509	21.9693	950.509	103.377	950.509	81.7405
950.75	21.9686	950.75	103.372	950.75	81.732
950.991	21.9677	950.991	103.368	950.991	81.7235
951.232	21.9667	951.232	103.363	951.232	81.7147
951.473	21.9657	951.473	103.358	951.473	81.7057
951.714	21.9647	951.714	103.353	951.714	81.6965
951.955	21.9637	951.955	103.348	951.955	81.6869
952.196	21.9628	952.196	103.343	952.196	81.6771
952.437	21.9618	952.437	103.337	952.437	81.6669
952.678	21.961	952.678	103.331	952.678	81.6564
952.919	21.9601	952.919	103.325	952.919	81.6455
953.16	21.9594	953.16	103.319	953.16	81.6343
953.402	21.9587	953.402	103.312	953.402	81.6228
953.643	21.9582	953.643	103.306	953.643	81.611
953.884	21.9578	953.884	103.299	953.884	81.5989
954.125	21.9575	954.125	103.292	954.125	81.5867
954.366	21.957	954.366	103.285	954.366	81.5743
954.607	21.9565	954.607	103.278	954.607	81.5619
954.848	21.9557	954.848	103.271	954.848	81.5493
955.089	21.9549	955.089	103.263	955.089	81.5367
955.33	21.954	955.33	103.256	955.33	81.5241
955.571	21.9532	955.571	103.249	955.571	81.5114
955.812	21.9525	955.812	103.241	955.812	81.4988
956.053	21.952	956.053	103.234	956.053	81.4861
956.294	21.9517	956.294	103.226	956.294	81.4734
956.535	21.9514	956.535	103.219	956.535	81.4607
956.776	21.9511	956.776	103.211	956.776	81.4479
957.017	21.9507	957.017	103.204	957.017	81.4349
957.258	21.9502	957.258	103.196	957.258	81.4217
957.5	21.9496	957.5	103.188	957.5	81.4083
957.741	21.949	957.741	103.18	957.741	81.3946
957.982	21.9483	957.982	103.172	957.982	81.3807
958.223	21.9475	958.223	103.163	958.223	81.3664
958.464	21.9468	958.464	103.155	958.464	81.3518
958.705	21.9462	958.705	103.146	958.705	81.3368
958.946	21.9457	958.946	103.137	958.946	81.3215
959.187	21.9453	959.187	103.128	959.187	81.3058
959.428	21.945	959.428	103.118	959.428	81.2898
959.669	21.9447	959.669	103.109	959.669	81.2734
959.91	21.9443	959.91	103.099	959.91	81.2569
960.151	21.9438	960.151	103.089	960.151	81.2401
960.392	21.9431	960.392	103.079	960.392	81.2231
960.633	21.9422	960.633	103.068	960.633	81.206
960.874	21.9413	960.874	103.058	960.874	81.1887
961.115	21.9403	961.115	103.047	961.115	81.1714
961.356	21.9393	961.356	103.036	961.356	81.154
961.598	21.9386	961.598	103.025	961.598	81.1367
961.839	21.9379	961.839	103.014	961.839	81.1192
962.08	21.9374	962.08	103.003	962.08	81.1018
962.321	21.937	962.321	102.991	962.321	81.0844
962.562	21.9366	962.562	102.98	962.562	81.067
962.803	21.9361	962.803	102.968	962.803	81.0494
963.044	21.9357	963.044	102.956	963.044	81.0318
963.285	21.9354	963.285	102.944	963.285	81.0141
963.526	21.9351	963.526	102.933	963.526	80.9963
963.767	21.9349	963.767	102.921	963.767	80.9783
964.008	21.9348	964.008	102.908	964.008	80.9602
964.249	21.9347	964.249	102.896	964.249	80.9419
964.49	21.9346	964.49	102.884	964.49	80.9234
964.731	21.9346	964.731	102.872	964.731	80.9047
964.972	21.9346	964.972	102.86	964.972	80.8859
965.213	21.9347	965.213	102.847	965.213	80.867
965.455	21.9349	965.455	102.835	965.455	80.848
965.696	21.935	965.696	102.823	965.696	80.8289
965.937	21.935	965.937	102.811	965.937	80.8099
966.178	21.9349	966.178	102.799	966.178	80.7909
966.419	21.9345	966.419	102.788	966.419	80.772
966.66	21.934	966.66	102.776	966.66	80.7533
966.901	21.9333	966.901	102.765	966.901	80.7349
967.142	21.9325	967.142	102.754	967.142	80.7167
967.383	21.9317	967.383	102.743	967.383	80.6988
967.624	21.9307	967.624	102.732	967.624	80.6811
967.865	21.9297	967.865	102.721	967.865	80.6639
968.106	21.9287	968.106	102.711	968.106	80.647
968.347	21.9276	968.347	102.701	968.347	80.6305
968.588	21.9266	968.588	102.691	968.588	80.6143
968.83	21.9259	968.83	102.681	968.83	80.5985
969.071	21.9257	969.071	102.672	969.071	80.5829
969.312	21.9261	969.312	102.663	969.312	80.5677
969.553	21.927	969.553	102.653	969.553	80.5528
969.794	21.9282	969.794	102.644	969.794	80.5382
970.035	21.9296	970.035	102.635	970.035	80.5239
970.276	21.9308	970.276	102.627	970.276	80.5099
970.517	21.9317	970.517	102.618	970.517	80.4961
970.758	21.9322	970.758	102.609	970.758	80.4827
970.999	21.9324	970.999	102.601	970.999	80.4697
971.24	21.9325	971.24	102.593	971.24	80.457
971.481	21.9325	971.481	102.585	971.481	80.4448
971.722	21.9325	971.722	102.578	971.722	80.433
971.963	21.9327	971.963	102.57	971.963	80.4218
972.204	21.9329	972.204	102.563	972.204	80.4112
972.445	22.1205	972.445	102.557	972.445	80.4012
972.687	22.1242	972.687	102.551	972.687	80.3919
972.928	22.1282	972.928	102.545	972.928	80.3832
973.169	22.1321	973.169	102.54	973.169	80.3754
973.41	22.1356	973.41	102.535	973.41	80.3683
973.651	22.1383	973.651	102.531	973.651	80.362
973.892	22.1401	973.892	102.527	973.892	80.3565
974.133	22.1411	974.133	102.524	974.133	80.3517
974.374	22.1413	974.374	102.521	974.374	80.3477
974.615	22.1413	974.615	102.519	974.615	80.3445
974.856	22.1413	974.856	102.517	974.856	80.3419
975.097	22.1413	975.097	102.515	975.097	80.3399
975.338	22.1412	975.338	102.514	975.338	80.3386
975.579	22.1407	975.579	102.514	975.579	80.3379
975.82	22.1394	975.82	102.513	975.82	80.3377
976.061	22.1373	976.061	102.513	976.061	80.3381
976.302	22.1345	976.302	102.514	976.302	80.3389
976.543	22.1316	976.543	102.514	976.543	80.3403
976.784	22.129	976.784	102.515	976.784	80.3421
977.026	22.1271	977.026	102.517	977.026	80.3444
977.267	22.1255	977.267	102.518	977.267	80.3473
977.508	22.1238	977.508	102.52	977.508	80.3506
977.749	22.1214	977.749	102.523	977.749	80.3544
977.99	22.1179	977.99	102.525	977.99	80.3588
978.231	22.1134	978.231	102.528	978.231	80.3637
978.472	22.1078	978.472	102.532	978.472	80.3692
978.713	22.1017	978.713	102.535	978.713	80.3752
978.954	22.0951	978.954	102.54	978.954	80.3817
979.195	22.0878	979.195	102.544	979.195	80.3889
979.436	22.0797	979.436	102.549	979.436	80.3965
979.677	22.0705	979.677	102.554	979.677	80.4046
979.918	22.0604	979.918	102.56	979.918	80.4132
980.159	22.0503	980.159	102.565	980.159	80.4221
980.4	22.0418	980.4	102.572	980.4	80.4314
980.641	22.037	980.641	102.578	980.641	80.4409
980.883	22.0376	980.883	102.585	980.883	80.4505
981.124	22.0438	981.124	102.592	981.124	80.4603
981.365	22.0544	981.365	102.599	981.365	80.4701
981.606	22.0666	981.606	102.606	981.606	80.4798
981.847	22.0771	981.847	102.614	981.847	80.4895
982.088	22.0836	982.088	102.621	982.088	80.499
982.329	22.0849	982.329	102.629	982.329	80.5083
982.57	22.0813	982.57	102.636	982.57	80.5174
982.811	22.0735	982.811	102.644	982.811	80.5263
983.052	22.0631	983.052	102.651	983.052	80.5349
983.293	22.0515	983.293	102.659	983.293	80.5433
983.534	22.0401	983.534	102.666	983.534	80.5515
983.775	22.03	983.775	102.674	983.775	80.5594
984.016	22.0217	984.016	102.681	984.016	80.5672
984.257	22.0149	984.257	102.688	984.257	80.5748
984.499	22.0087	984.499	102.695	984.499	80.5823
984.74	22.0018	984.74	102.703	984.74	80.5897
984.981	21.9927	984.981	102.71	984.981	80.597
985.222	21.9803	985.222	102.717	985.222	80.6041
985.463	21.9641	985.463	102.724	985.463	80.6112
985.704	21.9446	985.704	102.73	985.704	80.6183
985.945	21.9232	985.945	102.737	985.945	80.6251
986.186	21.9021	986.186	102.744	986.186	80.6319
986.427	21.8839	986.427	102.75	986.427	80.6385
986.668	21.8709	986.668	102.756	986.668	80.6449
986.909	21.864	986.909	102.762	986.909	80.651
987.15	21.8624	987.15	102.768	987.15	80.6568
987.391	21.8637	987.391	102.773	987.391	80.6623
987.632	21.865	987.632	102.779	987.632	80.6673
987.873	21.8642	987.873	102.784	987.873	80.6719
988.114	21.8604	988.114	102.788	988.114	80.6761
988.356	21.8539	988.356	102.793	988.356	80.6798
988.597	21.8454	988.597	102.797	988.597	80.683
988.838	21.8358	988.838	102.801	988.838	80.6857
989.079	21.8254	989.079	102.805	989.079	80.6879
989.32	21.8137	989.32	102.808	989.32	80.6897
989.561	21.7998	989.561	102.811	989.561	80.691
989.802	21.7824	989.802	102.814	989.802	80.6919
990.043	21.7605	990.043	102.816	990.043	80.6925
990.284	21.7338	990.284	102.819	990.284	80.6927
990.525	21.7026	990.525	102.821	990.525	80.6927
990.766	21.6681	990.766	102.823	990.766	80.6924
991.007	21.6322	991.007	102.825	991.007	80.692
991.248	21.597	991.248	102.827	991.248	80.6915
991.489	21.5647	991.489	102.829	991.489	80.6908
991.73	21.5371	991.73	102.831	991.73	80.6901
991.971	21.5158	991.971	102.833	991.971	80.6893
992.212	21.5024	992.212	102.835	992.212	80.6885
992.454	21.4982	992.454	102.836	992.454	80.6876
992.695	21.5048	992.695	102.838	992.695	80.6867
992.936	21.5229	992.936	102.84	992.936	80.6856
993.177	21.5516	993.177	102.841	993.177	80.6846
993.418	21.5876	993.418	102.843	993.418	80.6834
993.659	21.6258	993.659	102.844	993.659	80.6822
993.9	21.6609	993.9	102.846	993.9	80.6809
994.141	21.6886	994.141	102.847	994.141	80.6794
994.382	21.7069	994.382	102.849	994.382	80.6779
994.623	21.7158	994.623	102.85	994.623	80.6763
994.864	21.716	994.864	102.851	994.864	80.6746
995.105	21.7089	995.105	102.853	995.105	80.6729
995.346	21.6959	995.346	102.854	995.346	80.6711
995.587	21.6781	995.587	102.855	995.587	80.6694
995.828	21.6568	995.828	102.856	995.828	80.6676
996.069	21.6333	996.069	102.857	996.069	80.666
996.311	21.6094	996.311	102.859	996.311	80.6645
996.552	21.5871	996.552	102.86	996.552	80.6632
996.793	21.5681	996.793	102.861	996.793	80.662
997.034	21.554	997.034	102.863	997.034	80.661
997.275	21.5449	997.275	102.864	997.275	80.6603
997.516	21.5393	997.516	102.866	997.516	80.6599
997.757	21.535	997.757	102.868	997.757	80.6597
997.998	21.5299	997.998	102.87	997.998	80.6597
998.239	21.5231	998.239	102.872	998.239	80.6599
998.48	21.5151	998.48	102.874	998.48	80.6604
998.721	21.5077	998.721	102.876	998.721	80.6611
998.962	21.5032	998.962	102.878	998.962	80.6619
999.203	21.5036	999.203	102.881	999.203	80.6629
999.444	21.5093	999.444	102.883	999.444	80.6639
999.685	21.5189	999.685	102.886	999.685	80.665
999.927	21.5292	999.927	102.888	999.927	80.6662
1000.17	21.537	1000.17	102.891	1000.17	80.6675
1000.41	21.5399	1000.41	102.894	1000.41	80.6687
1000.65	21.5373	1000.65	102.897	1000.65	80.67
1000.89	21.5297	1000.89	102.899	1000.89	80.6713
1001.13	21.519	1001.13	102.902	1001.13	80.6727
1001.37	21.5077	1001.37	102.905	1001.37	80.674
1001.61	21.4986	1001.61	102.908	1001.61	80.6756
1001.86	21.4942	1001.86	102.912	1001.86	80.6772
1002.1	21.4956	1002.1	102.915	1002.1	80.6789
1002.34	21.5025	1002.34	102.918	1002.34	80.6808
1002.58	21.5133	1002.58	102.921	1002.58	80.6829
1002.82	21.5255	1002.82	102.925	1002.82	80.6852
1003.06	21.5367	1003.06	102.928	1003.06	80.6878
1003.3	21.5457	1003.3	102.932	1003.3	80.6905
1003.54	21.5521	1003.54	102.936	1003.54	80.6935
1003.78	21.5561	1003.78	102.94	1003.78	80.6967
1004.02	21.5584	1004.02	102.944	1004.02	80.7002
1004.27	21.5598	1004.27	102.948	1004.27	80.7037
1004.51	21.5609	1004.51	102.952	1004.51	80.7075
1004.75	21.5623	1004.75	102.956	1004.75	80.7113
1004.99	21.5646	1004.99	102.96	1004.99	80.7152
1005.23	21.5682	1005.23	102.964	1005.23	80.719
1005.47	21.5731	1005.47	102.968	1005.47	80.7229
1005.71	21.5793	1005.71	102.972	1005.71	80.7267
1005.95	21.586	1005.95	102.976	1005.95	80.7303
1006.19	21.5925	1006.19	102.98	1006.19	80.7338
1006.43	21.5974	1006.43	102.984	1006.43	80.7372
1006.68	21.5997	1006.68	102.988	1006.68	80.7403
1006.92	21.5981	1006.92	102.992	1006.92	80.7433
1007.16	21.592	1007.16	102.995	1007.16	80.7462
1007.4	21.581	1007.4	102.999	1007.4	80.7488
1007.64	21.565	1007.64	103.003	1007.64	80.7513
1007.88	21.5447	1007.88	103.006	1007.88	80.7536
1008.12	21.5215	1008.12	103.01	1008.12	80.7559
1008.36	21.4983	1008.36	103.013	1008.36	80.7582
1008.61	21.479	1008.61	103.017	1008.61	80.7604
1008.85	21.4688	1008.85	103.02	1008.85	80.7625
1009.09	21.4719	1009.09	103.024	1009.09	80.7647
1009.33	21.4893	1009.33	103.027	1009.33	80.7669
1009.57	21.5161	1009.57	103.031	1009.57	80.7692
1009.81	21.544	1009.81	103.035	1009.81	80.7716
1010.05	21.5648	1010.05	103.038	1010.05	80.774
1010.29	21.5742	1010.29	103.042	1010.29	80.7765
1010.53	21.572	1010.53	103.046	1010.53	80.7789
1010.77	21.5609	1010.77	103.05	1010.77	80.7815
1011.01	21.545	1011.01	103.055	1011.01	80.784
1011.26	21.5292	1011.26	103.059	1011.26	80.7866
1011.5	21.5179	1011.5	103.063	1011.5	80.7891
1011.74	21.5141	1011.74	103.067	1011.74	80.7915
1011.98	21.518	1011.98	103.072	1011.98	80.7939
1012.22	21.527	1012.22	103.076	1012.22	80.7962
1012.46	21.5368	1012.46	103.081	1012.46	80.7984
1012.7	21.5433	1012.7	103.085	1012.7	80.8006
1012.94	21.5445	1012.94	103.089	1012.94	80.8027
1013.18	21.5402	1013.18	103.094	1013.18	80.8047
1013.43	21.5319	1013.43	103.098	1013.43	80.8067
1013.67	21.5216	1013.67	103.103	1013.67	80.8087
1013.91	21.5114	1013.91	103.107	1013.91	80.8106
1014.15	21.5031	1014.15	103.111	1014.15	80.8126
1014.39	21.498	1014.39	103.116	1014.39	80.8147
1014.63	21.4962	1014.63	103.12	1014.63	80.8167
1014.87	21.4975	1014.87	103.124	1014.87	80.8189
1015.11	21.5008	1015.11	103.128	1015.11	80.8211
1015.35	21.5048	1015.35	103.133	1015.35	80.8234
1015.6	21.5078	1015.6	103.137	1015.6	80.8257
1015.84	21.5077	1015.84	103.141	1015.84	80.8281
1016.08	21.5027	1016.08	103.145	1016.08	80.8304
1016.32	21.4918	1016.32	103.149	1016.32	80.8328
1016.56	21.4745	1016.56	103.153	1016.56	80.8351
1016.8	21.4519	1016.8	103.157	1016.8	80.8372
1017.04	21.4262	1017.04	103.16	1017.04	80.8392
1017.28	21.4012	1017.28	103.164	1017.28	80.841
1017.52	21.3815	1017.52	103.167	1017.52	80.8425
1017.76	21.3722	1017.76	103.171	1017.76	80.8438
1018.01	21.3759	1018.01	103.174	1018.01	80.8447
1018.25	21.3905	1018.25	103.177	1018.25	80.8453
1018.49	21.4097	1018.49	103.179	1018.49	80.8455
1018.73	21.4264	1018.73	103.182	1018.73	80.8454
1018.97	21.436	1018.97	103.184	1018.97	80.8449
1019.21	21.438	1019.21	103.187	1019.21	80.8441
1019.45	21.4336	1019.45	103.189	1019.45	80.843
1019.69	21.425	1019.69	103.191	1019.69	80.8416
1019.93	21.4143	1019.93	103.193	1019.93	80.8399
1020.18	21.4025	1020.18	103.194	1020.18	80.838
1020.42	21.3905	1020.42	103.196	1020.42	80.836
1020.66	21.3786	1020.66	103.197	1020.66	80.8338
1020.9	21.367	1020.9	103.198	1020.9	80.8314
1021.14	21.3557	1021.14	103.2	1021.14	80.829
1021.38	21.3445	1021.38	103.201	1021.38	80.8265
1021.62	21.3332	1021.62	103.202	1021.62	80.824
1021.86	21.3214	1021.86	103.202	1021.86	80.8214
1022.1	21.3086	1022.1	103.203	1022.1	80.8187
1022.35	21.2945	1022.35	103.204	1022.35	80.8159
1022.59	21.2796	1022.59	103.205	1022.59	80.8131
1022.83	21.265	1022.83	103.205	1022.83	80.8101
1023.07	21.2525	1023.07	103.205	1023.07	80.807
1023.31	21.2441	1023.31	103.206	1023.31	80.8036
1023.55	21.241	1023.55	103.206	1023.55	80.8
1023.79	21.2429	1023.79	103.206	1023.79	80.7962
1024.03	21.2477	1024.03	103.205	1024.03	80.7921
1024.27	21.2522	1024.27	103.205	1024.27	80.7878
1024.52	21.2538	1024.52	103.204	1024.52	80.783
1024.76	21.2512	1024.76	103.203	1024.76	80.778
1025	21.2444	1025	103.202	1025	80.7727
1025.24	21.2346	1025.24	103.201	1025.24	80.7671
1025.48	21.2227	1025.48	103.2	1025.48	80.7612
1025.72	21.2092	1025.72	103.198	1025.72	80.755
1025.96	21.1936	1025.96	103.196	1025.96	80.7486
1026.2	21.1748	1026.2	103.194	1026.2	80.7421
1026.44	21.1515	1026.44	103.192	1026.44	80.7353
1026.68	21.1227	1026.68	103.189	1026.68	80.7284
1026.93	21.0885	1026.93	103.187	1026.93	80.7215
1027.17	21.0503	1027.17	103.184	1027.17	80.7144
1027.41	21.0115	1027.41	103.182	1027.41	80.7073
1027.65	20.9776	1027.65	103.179	1027.65	80.7002
1027.89	20.9564	1027.89	103.176	1027.89	80.693
1028.13	20.956	1028.13	103.173	1028.13	80.6858
1028.37	20.979	1028.37	103.171	1028.37	80.6785
1028.61	21.0187	1028.61	103.168	1028.61	80.6713
1028.85	21.0623	1028.85	103.165	1028.85	80.6639
1029.1	21.0994	1029.1	103.162	1029.1	80.6564
1029.34	21.1261	1029.34	103.159	1029.34	80.6489
1029.58	21.143	1029.58	103.156	1029.58	80.6412
1029.82	21.1518	1029.82	103.153	1029.82	80.6334
1030.06	21.154	1030.06	103.15	1030.06	80.6255
1030.3	21.1503	1030.3	103.147	1030.3	80.6174
1030.54	21.1413	1030.54	103.144	1030.54	80.6091
1030.78	21.1279	1030.78	103.141	1030.78	80.6007
1031.02	21.1115	1031.02	103.139	1031.02	80.5922
1031.27	21.0949	1031.27	103.136	1031.27	80.5836
1031.51	21.0814	1031.51	103.133	1031.51	80.5749
1031.75	21.0747	1031.75	103.129	1031.75	80.5662
1031.99	21.0775	1031.99	103.126	1031.99	80.5575
1032.23	21.0899	1032.23	103.123	1032.23	80.5488
1032.47	21.1089	1032.47	103.12	1032.47	80.5401
1032.71	21.1294	1032.71	103.117	1032.71	80.5316
1032.95	21.1472	1032.95	103.114	1032.95	80.5232
1033.19	21.1598	1033.19	103.111	1033.19	80.5149
1033.43	21.1663	1033.43	103.108	1033.43	80.5068
1033.67	21.167	1033.67	103.105	1033.67	80.4988
1033.92	21.1623	1033.92	103.101	1033.92	80.491
1034.16	21.1524	1034.16	103.098	1034.16	80.4833
1034.4	21.1375	1034.4	103.095	1034.4	80.4758
1034.64	21.1179	1034.64	103.092	1034.64	80.4683
1034.88	21.0949	1034.88	103.088	1034.88	80.4609
1035.12	21.0708	1035.12	103.085	1035.12	80.4536
1035.36	21.0497	1035.36	103.082	1035.36	80.4463
1035.6	21.0373	1035.6	103.078	1035.6	80.439
1035.85	21.0386	1035.85	103.075	1035.85	80.4316
1036.09	21.0552	1036.09	103.072	1036.09	80.4242
1036.33	21.0831	1036.33	103.068	1036.33	80.4167
1036.57	21.114	1036.57	103.065	1036.57	80.4092
1036.81	21.1409	1036.81	103.061	1036.81	80.4017
1037.05	21.1609	1037.05	103.058	1037.05	80.394
1037.29	21.175	1037.29	103.055	1037.29	80.3864
1037.53	21.1865	1037.53	103.052	1037.53	80.3788
1037.77	21.1984	1037.77	103.049	1037.77	80.3713
1038.01	21.2123	1038.01	103.046	1038.01	80.3637
1038.26	21.2275	1038.26	103.043	1038.26	80.3564
1038.5	21.2418	1038.5	103.04	1038.5	80.3492
1038.74	21.2528	1038.74	103.037	1038.74	80.3423
1038.98	21.2587	1038.98	103.035	1038.98	80.3355
1039.22	21.2592	1039.22	103.032	1039.22	80.329
1039.46	21.2556	1039.46	103.03	1039.46	80.3227
1039.7	21.2501	1039.7	103.028	1039.7	80.3167
1039.94	21.2455	1039.94	103.026	1039.94	80.311
1040.18	21.2439	1040.18	103.024	1040.18	80.3055
1040.42	21.2467	1040.42	103.023	1040.42	80.3003
1040.67	21.2531	1040.67	103.021	1040.67	80.2952
1040.91	21.261	1040.91	103.019	1040.91	80.2904
1041.15	21.2676	1041.15	103.018	1041.15	80.2857
1041.39	21.2706	1041.39	103.017	1041.39	80.2811
1041.63	21.2685	1041.63	103.015	1041.63	80.2767
1041.87	21.2608	1041.87	103.014	1041.87	80.2723
1042.11	21.2482	1042.11	103.013	1042.11	80.268
1042.35	21.2315	1042.35	103.012	1042.35	80.2637
1042.59	21.2117	1042.59	103.011	1042.59	80.2595
1042.84	21.1895	1042.84	103.01	1042.84	80.2553
1043.08	21.1653	1043.08	103.009	1043.08	80.2513
1043.32	21.1396	1043.32	103.007	1043.32	80.2473
1043.56	21.1131	1043.56	103.007	1043.56	80.2434
1043.8	21.0874	1043.8	103.006	1043.8	80.2397
1044.04	21.0655	1044.04	103.005	1044.04	80.2362
1044.28	21.0515	1044.28	103.004	1044.28	80.233
1044.52	21.0494	1044.52	103.003	1044.52	80.2299
1044.76	21.0609	1044.76	103.003	1044.76	80.2272
1045.01	21.0834	1045.01	103.002	1045.01	80.2248
1045.25	21.1108	1045.25	103.002	1045.25	80.2228
1045.49	21.1359	1045.49	103.002	1045.49	80.221
1045.73	21.1531	1045.73	103.002	1045.73	80.2196
1045.97	21.1601	1045.97	103.002	1045.97	80.2185
1046.21	21.1566	1046.21	103.002	1046.21	80.2177
1046.45	21.1442	1046.45	103.003	1046.45	80.2172
1046.69	21.1249	1046.69	103.003	1046.69	80.2169
1046.93	21.101	1046.93	103.004	1046.93	80.2168
1047.17	21.0755	1047.17	103.005	1047.17	80.2168
1047.42	21.0513	1047.42	103.006	1047.42	80.2169
1047.66	21.032	1047.66	103.007	1047.66	80.2171
1047.9	21.0202	1047.9	103.009	1047.9	80.2173
1048.14	21.0169	1048.14	103.01	1048.14	80.2176
1048.38	21.021	1048.38	103.012	1048.38	80.2178
1048.62	21.0298	1048.62	103.013	1048.62	80.218
1048.86	21.04	1048.86	103.015	1048.86	80.2181
1049.1	21.0494	1049.1	103.017	1049.1	80.2182
1049.34	21.0568	1049.34	103.019	1049.34	80.2184
1049.59	21.0617	1049.59	103.021	1049.59	80.2185
1049.83	21.0642	1049.83	103.024	1049.83	80.2187
1050.07	21.0636	1050.07	103.026	1050.07	80.2189
1050.31	21.0591	1050.31	103.029	1050.31	80.2193
1050.55	21.0498	1050.55	103.031	1050.55	80.2197
1050.79	21.0345	1050.79	103.034	1050.79	80.2204
1051.03	21.0125	1051.03	103.037	1051.03	80.2212
1051.27	20.9833	1051.27	103.04	1051.27	80.2223
1051.51	20.9471	1051.51	103.043	1051.51	80.2235
1051.76	20.904	1051.76	103.046	1051.76	80.225
1052	20.8551	1052	103.049	1052	80.2267
1052.24	20.8022	1052.24	103.053	1052.24	80.2285
1052.48	20.7496	1052.48	103.056	1052.48	80.2306
1052.72	20.7057	1052.72	103.059	1052.72	80.2327
1052.96	20.683	1052.96	103.063	1052.96	80.235
1053.2	20.692	1053.2	103.066	1053.2	80.2373
1053.44	20.7302	1053.44	103.069	1053.44	80.2397
1053.68	20.779	1053.68	103.073	1053.68	80.2421
1053.92	20.8195	1053.92	103.076	1053.92	80.2444
1054.17	20.8437	1054.17	103.079	1054.17	80.2467
1054.41	20.8529	1054.41	103.082	1054.41	80.2489
1054.65	20.8521	1054.65	103.085	1054.65	80.2511
1054.89	20.846	1054.89	103.088	1054.89	80.2531
1055.13	20.8383	1055.13	103.091	1055.13	80.2551
1055.37	20.831	1055.37	103.093	1055.37	80.2571
1055.61	20.8246	1055.61	103.096	1055.61	80.259
1055.85	20.8182	1055.85	103.099	1055.85	80.2609
1056.09	20.8096	1056.09	103.101	1056.09	80.2629
1056.34	20.7967	1056.34	103.104	1056.34	80.2649
1056.58	20.7781	1056.58	103.106	1056.58	80.267
1056.82	20.7535	1056.82	103.109	1056.82	80.2692
1057.06	20.7248	1057.06	103.112	1057.06	80.2715
1057.3	20.6952	1057.3	103.114	1057.3	80.274
1057.54	20.6693	1057.54	103.117	1057.54	80.2767
1057.78	20.6519	1057.78	103.12	1057.78	80.2794
1058.02	20.6459	1058.02	103.122	1058.02	80.2824
1058.26	20.6496	1058.26	103.125	1058.26	80.2854
1058.51	20.6567	1058.51	103.128	1058.51	80.2885
1058.75	20.6592	1058.75	103.131	1058.75	80.2917
1058.99	20.6515	1058.99	103.134	1058.99	80.2949
1059.23	20.6324	1059.23	103.137	1059.23	80.298
1059.47	20.6044	1059.47	103.14	1059.47	80.3012
1059.71	20.5733	1059.71	103.143	1059.71	80.3041
1059.95	20.5468	1059.95	103.146	1059.95	80.307
1060.19	20.5332	1060.19	103.149	1060.19	80.3097
1060.43	20.5377	1060.43	103.152	1060.43	80.3122
1060.67	20.5575	1060.67	103.154	1060.67	80.3145
1060.91	20.5821	1060.91	103.157	1060.91	80.3166
1061.16	20.6002	1061.16	103.159	1061.16	80.3185
1061.4	20.6062	1061.4	103.162	1061.4	80.3203
1061.64	20.6011	1061.64	103.164	1061.64	80.3218
1061.88	20.5891	1061.88	103.166	1061.88	80.3233
1062.12	20.5755	1062.12	103.168	1062.12	80.3247
1062.36	20.5649	1062.36	103.17	1062.36	80.326
1062.6	20.56	1062.6	103.172	1062.6	80.3272
1062.84	20.5616	1062.84	103.174	1062.84	80.3285
1063.09	20.5686	1063.09	103.175	1063.09	80.3297
1063.33	20.5786	1063.33	103.177	1063.33	80.3311
1063.57	20.5891	1063.57	103.178	1063.57	80.3325
1063.81	20.598	1063.81	103.179	1063.81	80.334
1064.05	20.6041	1064.05	103.181	1064.05	80.3355
1064.29	20.606	1064.29	103.182	1064.29	80.3371
1064.53	20.6022	1064.53	103.183	1064.53	80.3388
1064.77	20.5915	1064.77	103.184	1064.77	80.3406
1065.01	20.5735	1065.01	103.185	1065.01	80.3423
1065.25	20.5487	1065.25	103.186	1065.25	80.344
1065.49	20.5195	1065.49	103.187	1065.49	80.3457
1065.74	20.49	1065.74	103.188	1065.74	80.3474
1065.98	20.466	1065.98	103.188	1065.98	80.349
1066.22	20.4536	1066.22	103.189	1066.22	80.3505
1066.46	20.456	1066.46	103.19	1066.46	80.3518
1066.7	20.4699	1066.7	103.191	1066.7	80.3531
1066.94	20.4859	1066.94	103.192	1066.94	80.3542
1067.18	20.4944	1067.18	103.192	1067.18	80.3552
1067.42	20.4895	1067.42	103.193	1067.42	80.3561
1067.66	20.4708	1067.66	103.194	1067.66	80.3569
1067.91	20.4402	1067.91	103.195	1067.91	80.3577
1068.15	20.4008	1068.15	103.196	1068.15	80.3584
1068.39	20.3554	1068.39	103.197	1068.39	80.359
1068.63	20.307	1068.63	103.198	1068.63	80.3597
1068.87	20.2592	1068.87	103.2	1068.87	80.3604
1069.11	20.2174	1069.11	103.201	1069.11	80.3611
1069.35	20.1887	1069.35	103.202	1069.35	80.3618
1069.59	20.1803	1069.59	103.204	1069.59	80.3625
1069.84	20.194	1069.84	103.205	1069.84	80.3634
1070.08	20.2226	1070.08	103.207	1070.08	80.3642
1070.32	20.2525	1070.32	103.209	1070.32	80.365
1070.56	20.2726	1070.56	103.21	1070.56	80.3658
1070.8	20.2794	1070.8	103.212	1070.8	80.3665
1071.04	20.2755	1071.04	103.214	1071.04	80.3672
1071.28	20.2665	1071.28	103.216	1071.28	80.3678
1071.52	20.2583	1071.52	103.217	1071.52	80.3682
1071.76	20.2558	1071.76	103.219	1071.76	80.3685
1072	20.261	1072	103.22	1072	80.3687
1072.24	20.2723	1072.24	103.222	1072.24	80.3687
1072.49	20.2852	1072.49	103.223	1072.49	80.3684
1072.73	20.2942	1072.73	103.224	1072.73	80.368
1072.97	20.295	1072.97	103.225	1072.97	80.3675
1073.21	20.2865	1073.21	103.226	1073.21	80.3667
1073.45	20.2697	1073.45	103.227	1073.45	80.3658
1073.69	20.2477	1073.69	103.228	1073.69	80.3648
1073.93	20.2242	1073.93	103.228	1073.93	80.3637
1074.17	20.2031	1074.17	103.228	1074.17	80.3626
1074.41	20.1872	1074.41	103.229	1074.41	80.3614
1074.66	20.1771	1074.66	103.229	1074.66	80.3602
1074.9	20.1707	1074.9	103.229	1074.9	80.359
1075.14	20.1641	1075.14	103.229	1075.14	80.3578
1075.38	20.1537	1075.38	103.23	1075.38	80.3566
1075.62	20.1378	1075.62	103.23	1075.62	80.3555
1075.86	20.117	1075.86	103.23	1075.86	80.3543
1076.1	20.0936	1076.1	103.23	1076.1	80.3532
1076.34	20.0704	1076.34	103.23	1076.34	80.352
1076.58	20.0495	1076.58	103.23	1076.58	80.3508
1076.83	20.0316	1076.83	103.229	1076.83	80.3494
1077.07	20.0147	1077.07	103.229	1077.07	80.3479
1077.31	19.9952	1077.31	103.229	1077.31	80.3462
1077.55	19.9692	1077.55	103.229	1077.55	80.3443
1077.79	19.9339	1077.79	103.229	1077.79	80.3422
1078.03	19.8888	1078.03	103.228	1078.03	80.3397
1078.27	19.8364	1078.27	103.228	1078.27	80.3369
1078.51	19.7839	1078.51	103.227	1078.51	80.3338
1078.75	19.7461	1078.75	103.227	1078.75	80.3304
1078.99	19.7467	1078.99	103.226	1078.99	80.3266
1079.24	19.8043	1079.24	103.225	1079.24	80.3225
1079.48	19.9036	1079.48	103.224	1079.48	80.318
1079.72	19.996	1079.72	103.223	1079.72	80.3133
1079.96	20.0475	1079.96	103.222	1079.96	80.3083
1080.2	20.0578	1080.2	103.22	1080.2	80.303
1080.44	20.0413	1080.44	103.219	1080.44	80.2976
1080.68	20.0109	1080.68	103.217	1080.68	80.292
1080.92	19.9755	1080.92	103.215	1080.92	80.2863
1081.16	19.9406	1081.16	103.213	1081.16	80.2804
1081.41	19.9095	1081.41	103.211	1081.41	80.2744
[truncated: 12,108 more rows]

## Sheet: Figure 1j
CoO-NC										PAA/CoO-NC
Binding energy (eV)	Intensity (a.u.)	Binding energy (eV)	Intensity (a.u.)	Binding energy (eV)	Intensity (a.u.)	Binding energy (eV)	Intensity (a.u.)	Binding energy (eV)	Intensity (a.u.)	Binding energy (eV)	Intensity (a.u.)	Binding energy (eV)	Intensity (a.u.)	Binding energy (eV)	Intensity (a.u.)	Binding energy (eV)	Intensity (a.u.)	Binding energy (eV)	Intensity (a.u.)
771.31	2457.68	771.31	2457.56	771.31	2457.68	771.31	2457.56	771.31	2457.56	770	5044.58	770	1643.73	770	5044.58	770	5043.73	770	5043.73
771.413	2463.67	772.182	2508.19	771.615	2475.47	773.688	2595.67	773.407	2579.31	770.121	5048.24	771.412	1684.85	770.354	5055.33	772.18	5116.47	776.666	5242.49
771.516	2469.67	773.054	2558.82	772.205	2510.13	776.067	2717.06	775.503	2693.25	770.243	5051.93	772.824	1747.79	771.04	5076.84	774.36	5198.78	783.331	5368.92
771.618	2475.67	773.926	2609.45	772.768	2543.87	778.445	2817.54	777.6	2781.83	770.364	5055.63	774.237	1796.78	771.695	5098.91	776.54	5240.11	783.814	5378.1
771.721	2481.68	774.797	2660.08	773.306	2577.39	780.823	2918.03	779.696	2870.41	770.485	5059.37	774.358	1799.33	772.322	5134.18	778.72	5281.44	784.748	5395.97
771.824	2487.7	775.669	2700.27	773.819	2611.77	783.201	3018.52	781.793	2958.99	770.606	5063.13	774.591	1804.76	772.92	5171.4	780.9	5322.77	785.642	5413.28
771.927	2493.73	776.541	2738.2	774.308	2648.54	785.58	3119	783.889	3047.58	770.728	5066.92	774.813	1811.21	773.49	5211.37	783.08	5364.1	786.497	5430.22
772.029	2499.78	776.619	2742.26	774.772	2689.64	787.958	3209.21	785.986	3136.16	770.849	5070.75	775.025	1819.69	774.033	5241.09	785.26	5405.43	787.315	5447.06
772.132	2505.84	776.768	2751.76	775.214	2733.92	790.336	3322.94	788.082	3215.15	770.97	5074.62	775.226	1831.58	774.55	5273.97	787.44	5446.77	788.095	5464.16
772.235	2511.91	776.91	2764.87	775.633	2783.18	792.714	3440.6	790.179	3315.41	771.092	5078.53	775.417	1848.54	775.041	5312.51	789.62	5488.1	788.839	5481.94
772.338	2518.01	777.045	2784.74	776.029	2842.61	792.848	3447.41	790.33	3322.67	771.213	5082.49	775.597	1872.27	775.506	5356.63	789.764	5487.63	789.548	5500.84
772.44	2524.13	777.172	2815.63	776.405	2912.81	793.105	3460.52	790.622	3336.67	771.334	5086.51	775.768	1904.18	775.947	5405.81	790.04	5486.51	790.222	5507.52
772.543	2530.28	777.294	2862.52	776.759	2993.37	793.349	3472.95	790.899	3350.07	771.456	5090.58	775.93	1945.09	776.365	5459.08	790.302	5485.45	790.862	5514.96
772.646	2536.46	777.408	2930.3	777.093	3082.88	793.581	3484.73	791.162	3363.12	771.577	5094.73	776.082	1995.02	776.759	5515.19	790.55	5484.5	791.469	5525.05
772.749	2542.68	777.517	3022.8	777.408	3179.11	793.799	3495.87	791.41	3376.34	771.698	5099.06	776.225	2053.08	777.13	5572.7	790.785	5483.76	792.045	5537.69
772.851	2548.95	777.619	3141.86	777.704	3279.27	794.006	3506.41	791.644	3391.28	771.819	5105.48	776.359	2117.6	777.48	5630.15	791.006	5483.51	792.589	5552.57
772.954	2555.26	777.715	3286.73	777.981	3380.38	794.201	3516.41	791.865	3408.85	771.941	5112.24	776.486	2186.37	777.809	5686.18	791.216	5484.28	793.103	5569.25
773.057	2561.63	777.805	3454.05	778.24	3479.57	794.384	3526.03	792.073	3430.74	772.062	5119.1	776.604	2256.92	778.117	5739.62	791.412	5486.98	793.588	5587.15
773.16	2568.07	777.89	3638.26	778.482	3574.34	794.556	3535.71	792.269	3458.83	772.183	5126.07	776.714	2326.81	778.405	5789.55	791.597	5492.82	794.045	5605.65
773.262	2574.59	777.969	3832.45	778.707	3662.72	794.718	3546.28	792.452	3494.6	772.305	5133.16	776.816	2393.9	778.674	5835.32	791.77	5503.12	794.473	5624.16
773.365	2581.19	778.043	4029.27	778.916	3743.32	794.869	3559.13	792.624	3538.67	772.426	5140.38	776.911	2456.48	778.924	5876.56	791.932	5518.98	794.875	5642.12
773.468	2587.9	778.112	4221.78	779.11	3815.34	795.01	3576	792.784	3590.59	772.547	5147.75	777	2513.33	779.157	5913.1	792.084	5540.92	795.251	5659.1
773.571	2594.72	778.176	4404.11	779.289	3878.49	795.141	3598.61	792.933	3648.82	772.668	5155.26	777.081	2563.75	779.372	5945.01	792.225	5568.68	795.602	5674.76
773.673	2601.67	778.235	4571.84	779.453	3932.93	795.263	3628.09	793.071	3711.04	772.79	5162.95	777.156	2607.49	779.571	5972.49	792.355	5601.2	795.929	5688.88
773.776	2608.76	778.289	4722.07	779.604	3979.11	795.376	3664.49	793.199	3774.54	772.911	5170.82	777.225	2644.67	779.754	5995.84	792.477	5636.83	796.232	5701.34
773.879	2616.02	778.34	4853.4	779.742	4017.7	795.48	3706.7	793.317	3836.68	773.032	5178.89	777.287	2675.66	779.921	6015.45	792.588	5673.66	796.513	5712.11
773.982	2623.46	778.386	4965.64	779.867	4049.5	795.576	3752.63	793.426	3895.19	773.154	5187.16	777.344	2701.02	780.075	6031.72	792.691	5709.82	796.772	5721.25
774.084	2631.1	778.428	5059.54	779.98	4075.36	795.664	3799.71	793.526	3948.42	773.275	5195.67	777.396	2721.4	780.214	6045.07	792.786	5743.72	797.011	5728.87
774.187	2638.98	778.466	5136.55	780.082	4096.13	795.744	3845.43	793.617	3995.37	773.396	5204.42	777.442	2737.5	780.34	6055.91	792.872	5774.25	797.23	5735.09
774.29	2647.12	778.5	5198.49	780.173	4112.61	795.817	3887.74	793.7	4035.62	773.518	5213.18	777.484	2750	780.453	6064.62	792.95	5800.76	797.429	5740.07
774.393	2655.54	778.532	5247.36	780.254	4125.52	795.883	3925.23	793.774	4069.26	773.639	5220.45	777.521	2759.53	780.554	6071.56	793.021	5823.02	797.611	5743.99
774.495	2664.27	778.56	5285.21	780.326	4135.54	795.943	3957.21	793.842	4096.73	773.76	5226.46	777.553	2766.66	780.645	6077.02	793.085	5841.16	797.775	5747
774.598	2673.36	778.584	5313.95	780.388	4143.23	795.996	3983.57	793.902	4118.68	773.881	5232.79	777.582	2771.9	780.724	6081.3	793.142	5855.5	797.923	5749.26
774.701	2682.82	778.606	5335.33	780.443	4149.06	796.043	4004.64	793.956	4135.87	774.003	5239.48	777.606	2775.68	780.794	6084.6	793.192	5866.53	798.055	5750.9
774.804	2692.71	778.625	5350.91	780.489	4153.44	796.085	4021	794.003	4149.08	774.124	5246.56	777.628	2778.34	780.854	6087.14	793.237	5874.79	798.173	5752.06
774.906	2703.05	778.642	5362	780.529	4156.7	796.121	4033.38	794.045	4159.04	774.245	5254.08	777.646	2780.17	780.906	6089.07	793.276	5880.78	798.277	5752.85
775.009	2713.9	778.656	5369.71	780.562	4159.11	796.153	4042.52	794.081	4166.42	774.367	5262.09	777.661	2781.4	780.95	6090.53	793.31	5885.01	798.368	5753.34
775.112	2723.67	778.668	5374.91	780.589	4160.86	796.18	4049.1	794.111	4171.8	774.488	5270.68	777.673	2782.21	780.986	6091.62	793.339	5887.89	798.446	5753.63
775.215	2734.02	778.678	5378.32	780.61	4162.13	796.203	4053.74	794.137	4175.65	774.609	5279.94	777.683	2782.73	781.016	6092.43	793.364	5889.79	798.514	5753.77
775.318	2745.01	778.686	5380.49	780.627	4163.03	796.222	4056.93	794.159	4178.37	774.73	5290.05	777.69	2783.05	781.04	6093.02	793.385	5890.97	798.571	5753.81
775.42	2756.69	778.693	5381.81	780.639	4163.65	796.238	4059.08	794.177	4180.25	774.852	5301.18	777.696	2783.25	781.059	6093.45	793.401	5891.68	798.619	5753.79
775.523	2769.09	778.698	5382.59	780.648	4164.07	796.25	4060.5	794.191	4181.54	774.973	5313.64	777.7	2783.37	781.073	6093.75	793.415	5892.07	798.658	5753.74
775.626	2782.28	778.702	5383.02	780.655	4164.35	796.26	4061.42	794.202	4182.41	775.094	5327.76	777.703	2783.43	781.083	6093.96	793.425	5892.26	798.689	5753.67
775.729	2796.31	778.705	5383.26	780.658	4164.51	796.267	4062	794.211	4182.98	775.216	5344.02	777.705	2783.47	781.09	6094.09	793.433	5892.35	798.713	5753.61
775.831	2811.22	778.707	5383.38	780.66	4164.59	796.273	4062.36	794.217	4183.35	775.337	5362.99	777.705	2783.49	781.094	6094.17	793.439	5892.38	798.732	5753.55
775.934	2827.06	778.708	5383.44	780.661	4164.62	796.276	4062.57	794.221	4183.58	775.458	5385.35	777.706	2783.49	781.096	6094.21	793.443	5892.38	798.745	5753.5
776.037	2843.89	778.708	5383.47	780.661	4164.62	796.278	4062.69	794.223	4183.71	775.58	5411.91	777.706	2783.49	781.097	6094.23	793.445	5892.38	798.753	5753.47
776.14	2861.76	778.708	5383.48	780.661	4164.62	796.279	4062.75	794.224	4183.77	775.701	5443.55	777.706	2783.49	781.097	6094.23	793.446	5892.37	798.759	5753.45
776.242	2880.75	778.708	5383.48	780.662	4164.65	796.28	4062.77	794.225	4183.8	775.822	5481.18	777.706	2783.5	781.097	6094.23	793.447	5892.37	798.762	5753.44
776.345	2900.92	778.709	5383.48	780.663	4164.72	796.28	4062.77	794.225	4183.8	775.943	5525.7	777.708	2783.53	781.098	6094.25	793.447	5892.37	798.763	5753.43
776.448	2922.4	778.709	5383.5	780.667	4164.86	796.28	4062.77	794.225	4183.8	776.065	5577.88	777.71	2783.56	781.1	6094.29	793.447	5892.37	798.763	5753.43
776.551	2945.39	778.71	5383.54	780.672	4165.07	796.28	4062.79	794.225	4183.82	776.186	5638.28	777.714	2783.61	781.104	6094.37	793.447	5892.37	798.763	5753.43
776.653	2970.18	778.713	5383.58	780.68	4165.39	796.281	4062.83	794.226	4183.88	776.307	5707.13	777.721	2783.64	781.111	6094.49	793.448	5892.36	798.764	5753.43
776.756	2997.32	778.716	5383.55	780.692	4165.79	796.283	4062.9	794.228	4183.98	776.429	5784.17	777.729	2783.6	781.121	6094.67	793.45	5892.35	798.766	5753.42
776.859	3027.65	778.722	5383.27	780.707	4166.27	796.285	4063.01	794.232	4184.13	776.55	5868.63	777.741	2783.41	781.136	6094.91	793.454	5892.32	798.77	5753.4
776.962	3062.53	778.73	5382.41	780.726	4166.8	796.289	4063.16	794.237	4184.34	776.671	5959.11	777.756	2782.93	781.155	6095.2	793.459	5892.26	798.777	5753.37
777.064	3103.97	778.741	5380.42	780.75	4167.33	796.294	4063.32	794.244	4184.59	776.792	6053.59	777.774	2781.96	781.18	6095.52	793.466	5892.13	798.788	5753.32
777.167	3154.88	778.755	5376.45	780.78	4167.75	796.301	4063.46	794.253	4184.86	776.914	6149.45	777.797	2780.21	781.211	6095.85	793.475	5891.9	798.803	5753.25
777.27	3219.16	778.772	5369.29	780.815	4167.96	796.31	4063.52	794.265	4185.07	777.035	6243.64	777.824	2777.31	781.25	6096.14	793.487	5891.49	798.822	5753.15
777.373	3301.76	778.793	5357.24	780.857	4167.77	796.321	4063.4	794.28	4185.13	777.156	6332.81	777.856	2772.76	781.295	6096.32	793.503	5890.79	798.848	5753
777.475	3408.45	778.818	5338.07	780.906	4166.97	796.335	4062.97	794.299	4184.92	777.278	6413.57	777.894	2765.96	781.349	6096.31	793.521	5889.68	798.879	5752.81
777.578	3545.29	778.848	5308.96	780.962	4165.26	796.351	4062.03	794.321	4184.24	777.399	6482.74	777.937	2756.15	781.412	6096	793.543	5887.96	798.918	5752.53
777.681	3717.84	778.882	5266.52	781.027	4162.3	796.37	4060.35	794.347	4182.84	777.52	6537.63	777.986	2742.46	781.484	6095.22	793.57	5885.4	798.964	5752.16
777.784	3929.86	778.922	5206.83	781.1	4157.66	796.393	4057.61	794.377	4180.4	777.642	6576.27	778.042	2723.93	781.567	6093.8	793.6	5881.7	799.019	5751.67
777.886	4182.01	778.968	5125.71	781.182	4150.85	796.419	4053.44	794.412	4176.54	777.763	6597.59	778.105	2699.53	781.661	6091.52	793.636	5876.49	799.083	5751.01
777.989	4470.48	779.02	5019.11	781.274	4141.28	796.449	4047.41	794.452	4170.78	777.884	6601.49	778.176	2668.24	781.766	6088.1	793.676	5869.38	799.156	5750.14
778.092	4786.06	779.078	4883.7	781.376	4128.32	796.482	4039.03	794.497	4162.59	778.005	6588.9	778.254	2629.21	781.884	6083.24	793.722	5859.88	799.24	5749
778.195	5113.97	779.143	4717.75	781.488	4111.28	796.52	4027.8	794.548	4151.36	778.127	6561.64	778.34	2581.83	782.015	6076.6	793.774	5847.52	799.336	5747.53
778.297	5434.71	779.215	4522.07	781.612	4089.43	796.562	4013.24	794.605	4136.49	778.248	6522.25	778.435	2525.99	782.16	6067.79	793.831	5831.84	799.443	5745.64
778.4	5725.94	779.295	4300.94	781.748	4062.06	796.609	3994.95	794.668	4117.35	778.369	6473.8	778.539	2462.23	782.32	6056.41	793.895	5812.42	799.563	5743.26
778.503	5965.34	779.383	4062.68	781.896	4028.52	796.661	3972.69	794.738	4093.43	778.491	6419.57	778.653	2391.87	782.494	6042.06	793.966	5789.03	799.696	5740.26
778.606	6133.73	779.479	3819.46	782.057	3988.27	796.718	3946.5	794.815	4064.35	778.612	6362.82	778.776	2317.16	782.684	6024.33	794.044	5761.63	799.843	5736.54
778.708	6218.12	779.584	3586.05	782.231	3940.99	796.781	3916.76	794.899	4030.02	778.733	6306.53	778.91	2241.15	782.891	6002.89	794.129	5730.53	800.005	5731.98
778.811	6213.8	779.698	3377.45	782.42	3886.62	796.849	3884.27	794.991	3990.7	778.854	6253.26	779.055	2167.47	783.115	5977.46	794.222	5696.42	800.182	5726.43
778.914	6125.14	779.822	3205.79	782.622	3825.52	796.923	3850.3	795.091	3947.13	778.976	6204.98	779.21	2099.87	783.357	5947.91	794.323	5660.4	800.375	5719.75
779.017	5964.78	779.955	3077.58	782.84	3758.47	797.003	3816.47	795.199	3900.54	779.097	6163.02	779.377	2041.64	783.618	5914.29	794.432	5623.95	800.585	5711.81
779.12	5751.52	780.099	2992.37	783.073	3686.76	797.09	3784.67	795.316	3852.7	779.218	6128.15	779.556	1995.06	783.898	5876.85	794.55	5588.79	800.813	5702.48
779.222	5507.39	780.253	2943.61	783.323	3612.22	797.183	3756.7	795.442	3805.76	779.34	6100.53	779.747	1960.95	784.198	5836.12	794.678	5556.63	801.059	5691.65
779.325	5254.39	780.418	2921.35	783.589	3537.12	797.284	3734.07	795.577	3762.04	779.461	6079.91	779.951	1938.63	784.518	5792.92	794.814	5528.94	801.323	5679.23
779.428	5011.7	780.595	2915.54	783.872	3464.07	797.391	3717.66	795.722	3723.8	779.582	6065.68	780.168	1926.22	784.86	5748.35	794.961	5506.63	801.608	5665.19
779.531	4793.81	780.784	2918.44	784.173	3395.81	797.506	3707.58	795.876	3692.8	779.703	6057.01	780.399	1921.21	785.224	5703.72	795.117	5489.93	801.912	5649.54
779.633	4609.64	780.984	2925.34	784.492	3334.92	797.629	3703.24	796.041	3670.11	779.825	6052.95	780.644	1921.13	785.611	5660.56	795.284	5478.36	802.238	5632.38
779.736	4462.76	781.197	2933.94	784.83	3283.6	797.759	3703.53	796.217	3655.87	779.946	6052.53	780.903	1923.96	786.021	5620.41	795.462	5470.96	802.585	5613.86
779.839	4352.28	781.424	2943.42	785.187	3243.34	797.898	3707.19	796.404	3649.41	780.067	6054.83	781.177	1928.36	786.455	5584.72	795.651	5466.51	802.955	5594.25
779.942	4274.19	781.663	2953.53	785.564	3214.79	798.045	3713.08	796.602	3649.43	780.189	6058.99	781.466	1933.58	786.915	5554.7	795.851	5463.92	803.347	5573.88
780.044	4222.77	781.916	2964.22	785.961	3197.72	798.2	3720.35	796.811	3654.35	780.31	6064.29	781.771	1939.29	787.399	5531.16	796.063	5462.3	803.764	5553.16
780.147	4191.79	782.183	2975.51	786.38	3190.85	798.365	3728.51	797.033	3662.69	780.431	6070.12	782.091	1945.36	787.91	5514.45	796.287	5461.11	804.205	5532.57
780.25	4175.33	782.465	2987.41	786.819	3189.6	798.538	3737.28	797.267	3673.27	780.553	6075.99	782.429	1951.75	788.448	5504.43	796.524	5460.06	804.671	5512.61
780.353	4168.34	782.761	2999.93	787.281	3195.04	798.722	3746.59	797.513	3685.3	780.674	6081.53	782.783	1958.46	789.013	5500.49	796.773	5459.02	805.163	5493.74
780.455	4166.83	783.073	3013.1	787.765	3205.75	798.817	3751.44	797.641	3691.71	780.795	6086.44	782.966	1961.94	789.606	5501.77	796.902	5458.49	805.682	5476.4
780.558	4167.84	783.235	3019.93	788.272	3226.85	800.166	3819.79	799.108	3766.29	780.916	6090.51	786.169	2022.67	790.229	5493.33	798.712	5451.1	806.228	5460.91
780.661	4169.33	786.465	3155.65	788.803	3250.71	801.515	3877.69	800.575	3837.4	781.038	6093.61	789.373	2083.4	790.881	5486.91	800.522	5443.71	806.802	5447.44
780.764	4169.93	789.696	3292.32	789.078	3263.42	802.865	3921.13	802.042	3895.53	781.159	6095.62	792.576	2076.15	791.563	5482.07	802.332	5436.32	807.405	5436.04
780.866	4168.83	792.926	3451.41	792.397	3424.42	804.214	3963.12	803.509	3941.17	781.28	6096.5	795.78	2063.07	792.276	5478.14	804.141	5428.94	808.037	5426.33
780.969	4165.55	796.157	3615.96	795.716	3593.47	805.563	3996.57	804.976	3982.59	781.402	6096.19	798.983	2050	792.645	5476.35	805.951	5421.55	808.699	5417.89
781.072	4159.85	799.388	3780.52	799.034	3762.53	806.913	4028.67	806.443	4017.49	781.523	6094.7	802.186	2036.92	797.116	5457.62	807.761	5414.16	809.392	5410.85
781.175	4151.63	802.618	3913.46	802.353	3905.21	808.262	4060.78	807.909	4052.39	781.644	6092.02	805.39	2023.84	801.587	5439.37	809.571	5404.8	810.117	5404.85
781.277	4140.9	805.849	4003.36	805.672	3999.16	809.611	4092.88	809.376	4087.29	781.765	6088.16	808.593	2009.87	806.058	5421.11	811.38	5405.65	810.873	5405.54
781.38	4127.72	809.079	4080.22	808.991	4078.12	810.961	4124.98	810.843	4122.19	781.887	6083.15	811.797	2007	810.529	5402.91	813.19	5409.65	811.264	5406.35
781.483	4112.18	812.31	4157.09	812.31	4157.09	812.31	4157.09	812.31	4157.09	782.008	6077.02	815	2009.1	815	5409.1	815	5409.1	815	5409.13
781.586	4094.39	--	--	--	--	--	--	--	--	782.129	6069.81	--	--	--	--	--	--	--	--
781.688	4074.5	--	--	--	--	--	--	--	--	782.251	6061.56	--	--	--	--	--	--	--	--
781.791	4052.66	--	--	--	--	--	--	--	--	782.372	6052.33	--	--	--	--	--	--	--	--
781.894	4029.03	--	--	--	--	--	--	--	--	782.493	6042.15	--	--	--	--	--	--	--	--
781.997	4003.78	--	--	--	--	--	--	--	--	782.615	6031.1	--	--	--	--	--	--	--	--
782.099	3977.08	--	--	--	--	--	--	--	--	782.736	6019.23	--	--	--	--	--	--	--	--
782.202	3949.12	--	--	--	--	--	--	--	--	782.857	6006.6	--	--	--	--	--	--	--	--
782.305	3920.08	--	--	--	--	--	--	--	--	782.978	5993.28	--	--	--	--	--	--	--	--
782.408	3890.14	--	--	--	--	--	--	--	--	783.1	5979.34	--	--	--	--	--	--	--	--
782.51	3859.49	--	--	--	--	--	--	--	--	783.221	5964.84	--	--	--	--	--	--	--	--
782.613	3828.31	--	--	--	--	--	--	--	--	783.342	5949.86	--	--	--	--	--	--	--	--
782.716	3796.78	--	--	--	--	--	--	--	--	783.464	5934.46	--	--	--	--	--	--	--	--
782.819	3765.07	--	--	--	--	--	--	--	--	783.585	5918.71	--	--	--	--	--	--	--	--
782.922	3733.34	--	--	--	--	--	--	--	--	783.706	5902.68	--	--	--	--	--	--	--	--
783.024	3701.77	--	--	--	--	--	--	--	--	783.827	5886.44	--	--	--	--	--	--	--	--
783.127	3670.49	--	--	--	--	--	--	--	--	783.949	5870.06	--	--	--	--	--	--	--	--
783.23	3639.65	--	--	--	--	--	--	--	--	784.07	5853.61	--	--	--	--	--	--	--	--
783.333	3609.38	--	--	--	--	--	--	--	--	784.191	5837.13	--	--	--	--	--	--	--	--
783.435	3579.8	--	--	--	--	--	--	--	--	784.313	5820.71	--	--	--	--	--	--	--	--
783.538	3551.02	--	--	--	--	--	--	--	--	784.434	5804.39	--	--	--	--	--	--	--	--
783.641	3523.13	--	--	--	--	--	--	--	--	784.555	5788.23	--	--	--	--	--	--	--	--
783.744	3496.22	--	--	--	--	--	--	--	--	784.677	5772.28	--	--	--	--	--	--	--	--
783.846	3470.36	--	--	--	--	--	--	--	--	784.798	5756.59	--	--	--	--	--	--	--	--
783.949	3445.61	--	--	--	--	--	--	--	--	784.919	5741.21	--	--	--	--	--	--	--	--
784.052	3422.03	--	--	--	--	--	--	--	--	785.04	5726.17	--	--	--	--	--	--	--	--
784.155	3399.65	--	--	--	--	--	--	--	--	785.162	5711.52	--	--	--	--	--	--	--	--
784.257	3378.51	--	--	--	--	--	--	--	--	785.283	5697.29	--	--	--	--	--	--	--	--
784.36	3358.61	--	--	--	--	--	--	--	--	785.404	5683.51	--	--	--	--	--	--	--	--
784.463	3339.97	--	--	--	--	--	--	--	--	785.526	5670.21	--	--	--	--	--	--	--	--
784.566	3322.59	--	--	--	--	--	--	--	--	785.647	5657.41	--	--	--	--	--	--	--	--
784.668	3306.45	--	--	--	--	--	--	--	--	785.768	5645.14	--	--	--	--	--	--	--	--
784.771	3291.56	--	--	--	--	--	--	--	--	785.889	5633.39	--	--	--	--	--	--	--	--
784.874	3277.87	--	--	--	--	--	--	--	--	786.011	5622.2	--	--	--	--	--	--	--	--
784.977	3265.37	--	--	--	--	--	--	--	--	786.132	5611.57	--	--	--	--	--	--	--	--
785.079	3254.02	--	--	--	--	--	--	--	--	786.253	5601.5	--	--	--	--	--	--	--	--
785.182	3243.79	--	--	--	--	--	--	--	--	786.375	5592.01	--	--	--	--	--	--	--	--
785.285	3234.63	--	--	--	--	--	--	--	--	786.496	5583.08	--	--	--	--	--	--	--	--
785.388	3226.49	--	--	--	--	--	--	--	--	786.617	5574.72	--	--	--	--	--	--	--	--
785.49	3219.33	--	--	--	--	--	--	--	--	786.739	5566.92	--	--	--	--	--	--	--	--
785.593	3213.11	--	--	--	--	--	--	--	--	786.86	5559.69	--	--	--	--	--	--	--	--
785.696	3207.77	--	--	--	--	--	--	--	--	786.981	5553	--	--	--	--	--	--	--	--
785.799	3203.27	--	--	--	--	--	--	--	--	787.102	5546.85	--	--	--	--	--	--	--	--
785.901	3199.54	--	--	--	--	--	--	--	--	787.224	5541.24	--	--	--	--	--	--	--	--
786.004	3196.55	--	--	--	--	--	--	--	--	787.345	5536.14	--	--	--	--	--	--	--	--
786.107	3194.24	--	--	--	--	--	--	--	--	787.466	5531.54	--	--	--	--	--	--	--	--
786.21	3192.57	--	--	--	--	--	--	--	--	787.588	5527.43	--	--	--	--	--	--	--	--
786.313	3191.49	--	--	--	--	--	--	--	--	787.709	5523.79	--	--	--	--	--	--	--	--
786.415	3190.59	--	--	--	--	--	--	--	--	787.83	5520.61	--	--	--	--	--	--	--	--
786.518	3189.7	--	--	--	--	--	--	--	--	787.951	5517.88	--	--	--	--	--	--	--	--
786.621	3189.28	--	--	--	--	--	--	--	--	788.073	5515.56	--	--	--	--	--	--	--	--
786.724	3189.27	--	--	--	--	--	--	--	--	788.194	5513.66	--	--	--	--	--	--	--	--
786.826	3189.64	--	--	--	--	--	--	--	--	788.315	5512.15	--	--	--	--	--	--	--	--
786.929	3190.36	--	--	--	--	--	--	--	--	788.437	5511.01	--	--	--	--	--	--	--	--
787.032	3191.4	--	--	--	--	--	--	--	--	788.558	5510.24	--	--	--	--	--	--	--	--
787.135	3192.72	--	--	--	--	--	--	--	--	788.679	5509.81	--	--	--	--	--	--	--	--
787.237	3194.3	--	--	--	--	--	--	--	--	788.801	5509.71	--	--	--	--	--	--	--	--
787.34	3196.11	--	--	--	--	--	--	--	--	788.922	5509.93	--	--	--	--	--	--	--	--
787.443	3198.13	--	--	--	--	--	--	--	--	789.043	5510.45	--	--	--	--	--	--	--	--
787.546	3200.33	--	--	--	--	--	--	--	--	789.164	5511.26	--	--	--	--	--	--	--	--
787.648	3202.69	--	--	--	--	--	--	--	--	789.286	5512.34	--	--	--	--	--	--	--	--
787.751	3205.2	--	--	--	--	--	--	--	--	789.407	5513.69	--	--	--	--	--	--	--	--
787.854	3209.27	--	--	--	--	--	--	--	--	789.528	5515.3	--	--	--	--	--	--	--	--
787.957	3213.44	--	--	--	--	--	--	--	--	789.65	5516.56	--	--	--	--	--	--	--	--
788.059	3217.72	--	--	--	--	--	--	--	--	789.771	5515.88	--	--	--	--	--	--	--	--
788.162	3222.08	--	--	--	--	--	--	--	--	789.892	5515.4	--	--	--	--	--	--	--	--
788.265	3226.52	--	--	--	--	--	--	--	--	790.013	5515.14	--	--	--	--	--	--	--	--
788.368	3231.03	--	--	--	--	--	--	--	--	790.135	5515.08	--	--	--	--	--	--	--	--
788.47	3235.6	--	--	--	--	--	--	--	--	790.256	5515.24	--	--	--	--	--	--	--	--
788.573	3240.22	--	--	--	--	--	--	--	--	790.377	5515.61	--	--	--	--	--	--	--	--
788.676	3244.88	--	--	--	--	--	--	--	--	790.499	5516.18	--	--	--	--	--	--	--	--
788.779	3249.58	--	--	--	--	--	--	--	--	790.62	5516.97	--	--	--	--	--	--	--	--
788.881	3254.31	--	--	--	--	--	--	--	--	790.741	5518.01	--	--	--	--	--	--	--	--
788.984	3259.07	--	--	--	--	--	--	--	--	790.863	5519.33	--	--	--	--	--	--	--	--
789.087	3263.85	--	--	--	--	--	--	--	--	790.984	5521.01	--	--	--	--	--	--	--	--
789.19	3268.66	--	--	--	--	--	--	--	--	791.105	5523.16	--	--	--	--	--	--	--	--
789.292	3273.48	--	--	--	--	--	--	--	--	791.226	5525.96	--	--	--	--	--	--	--	--
789.395	3278.31	--	--	--	--	--	--	--	--	791.348	5529.68	--	--	--	--	--	--	--	--
789.498	3283.16	--	--	--	--	--	--	--	--	791.469	5534.71	--	--	--	--	--	--	--	--
789.601	3288.02	--	--	--	--	--	--	--	--	791.59	5541.53	--	--	--	--	--	--	--	--
789.703	3292.89	--	--	--	--	--	--	--	--	791.712	5550.78	--	--	--	--	--	--	--	--
789.806	3297.77	--	--	--	--	--	--	--	--	791.833	5563.2	--	--	--	--	--	--	--	--
789.909	3302.65	--	--	--	--	--	--	--	--	791.954	5579.59	--	--	--	--	--	--	--	--
790.012	3307.54	--	--	--	--	--	--	--	--	792.075	5600.74	--	--	--	--	--	--	--	--
790.115	3312.44	--	--	--	--	--	--	--	--	792.197	5627.28	--	--	--	--	--	--	--	--
790.217	3317.34	--	--	--	--	--	--	--	--	792.318	5659.56	--	--	--	--	--	--	--	--
790.32	3322.24	--	--	--	--	--	--	--	--	792.439	5697.46	--	--	--	--	--	--	--	--
790.423	3327.15	--	--	--	--	--	--	--	--	792.561	5740.28	--	--	--	--	--	--	--	--
790.526	3332.07	--	--	--	--	--	--	--	--	792.682	5786.62	--	--	--	--	--	--	--	--
790.628	3337	--	--	--	--	--	--	--	--	792.803	5834.44	--	--	--	--	--	--	--	--
790.731	3341.94	--	--	--	--	--	--	--	--	792.925	5881.11	--	--	--	--	--	--	--	--
790.834	3346.91	--	--	--	--	--	--	--	--	793.046	5923.7	--	--	--	--	--	--	--	--
790.937	3351.92	--	--	--	--	--	--	--	--	793.167	5959.25	--	--	--	--	--	--	--	--
791.039	3356.99	--	--	--	--	--	--	--	--	793.288	5985.21	--	--	--	--	--	--	--	--
791.142	3362.14	--	--	--	--	--	--	--	--	793.41	5999.69	--	--	--	--	--	--	--	--
791.245	3367.43	--	--	--	--	--	--	--	--	793.531	6001.8	--	--	--	--	--	--	--	--
791.348	3372.9	--	--	--	--	--	--	--	--	793.652	5991.76	--	--	--	--	--	--	--	--
791.45	3378.65	--	--	--	--	--	--	--	--	793.774	5970.86	--	--	--	--	--	--	--	--
791.553	3385.11	--	--	--	--	--	--	--	--	793.895	5941.27	--	--	--	--	--	--	--	--
791.656	3392.1	--	--	--	--	--	--	--	--	794.016	5905.73	--	--	--	--	--	--	--	--
791.759	3399.82	--	--	--	--	--	--	--	--	794.137	5867.23	--	--	--	--	--	--	--	--
791.861	3408.49	--	--	--	--	--	--	--	--	794.259	5828.59	--	--	--	--	--	--	--	--
791.964	3418.42	--	--	--	--	--	--	--	--	794.38	5792.22	--	--	--	--	--	--	--	--
792.067	3429.95	--	--	--	--	--	--	--	--	794.501	5759.91	--	--	--	--	--	--	--	--
792.17	3443.47	--	--	--	--	--	--	--	--	794.623	5732.77	--	--	--	--	--	--	--	--
792.272	3459.43	--	--	--	--	--	--	--	--	794.744	5711.25	--	--	--	--	--	--	--	--
792.375	3478.29	--	--	--	--	--	--	--	--	794.865	5695.24	--	--	--	--	--	--	--	--
792.478	3500.52	--	--	--	--	--	--	--	--	794.987	5684.26	--	--	--	--	--	--	--	--
792.581	3526.58	--	--	--	--	--	--	--	--	795.108	5677.58	--	--	--	--	--	--	--	--
792.683	3556.83	--	--	--	--	--	--	--	--	795.229	5674.39	--	--	--	--	--	--	--	--
792.786	3591.54	--	--	--	--	--	--	--	--	795.35	5673.87	--	--	--	--	--	--	--	--
792.889	3630.81	--	--	--	--	--	--	--	--	795.472	5675.32	--	--	--	--	--	--	--	--
792.992	3674.54	--	--	--	--	--	--	--	--	795.593	5678.14	--	--	--	--	--	--	--	--
793.094	3722.37	--	--	--	--	--	--	--	--	795.714	5681.87	--	--	--	--	--	--	--	--
793.197	3773.66	--	--	--	--	--	--	--	--	795.836	5686.15	--	--	--	--	--	--	--	--
793.3	3827.49	--	--	--	--	--	--	--	--	795.957	5690.74	--	--	--	--	--	--	--	--
793.403	3882.67	--	--	--	--	--	--	--	--	796.078	5695.47	--	--	--	--	--	--	--	--
793.505	3937.74	--	--	--	--	--	--	--	--	796.199	5700.22	--	--	--	--	--	--	--	--
793.608	3991.08	--	--	--	--	--	--	--	--	796.321	5704.92	--	--	--	--	--	--	--	--
793.711	4040.95	--	--	--	--	--	--	--	--	796.442	5709.52	--	--	--	--	--	--	--	--
793.814	4085.63	--	--	--	--	--	--	--	--	796.563	5713.98	--	--	--	--	--	--	--	--
793.917	4123.49	--	--	--	--	--	--	--	--	796.685	5718.27	--	--	--	--	--	--	--	--
794.019	4153.14	--	--	--	--	--	--	--	--	796.806	5722.38	--	--	--	--	--	--	--	--
794.122	4173.5	--	--	--	--	--	--	--	--	796.927	5726.3	--	--	--	--	--	--	--	--
794.225	4183.91	--	--	--	--	--	--	--	--	797.049	5729.99	--	--	--	--	--	--	--	--
794.328	4184.17	--	--	--	--	--	--	--	--	797.17	5733.47	--	--	--	--	--	--	--	--
794.43	4174.59	--	--	--	--	--	--	--	--	797.291	5736.7	--	--	--	--	--	--	--	--
794.533	4155.98	--	--	--	--	--	--	--	--	797.412	5739.68	--	--	--	--	--	--	--	--
794.636	4129.67	--	--	--	--	--	--	--	--	797.534	5742.4	--	--	--	--	--	--	--	--
794.739	4097.41	--	--	--	--	--	--	--	--	797.655	5744.85	--	--	--	--	--	--	--	--
794.841	4061.41	--	--	--	--	--	--	--	--	797.776	5747.02	--	--	--	--	--	--	--	--
794.944	4024.2	--	--	--	--	--	--	--	--	797.898	5748.9	--	--	--	--	--	--	--	--
795.047	3988.57	--	--	--	--	--	--	--	--	798.019	5750.49	--	--	--	--	--	--	--	--
795.15	3957.42	--	--	--	--	--	--	--	--	798.14	5751.77	--	--	--	--	--	--	--	--
795.252	3933.57	--	--	--	--	--	--	--	--	798.261	5752.75	--	--	--	--	--	--	--	--
795.355	3919.46	--	--	--	--	--	--	--	--	798.383	5753.41	--	--	--	--	--	--	--	--
795.458	3916.79	--	--	--	--	--	--	--	--	798.504	5753.76	--	--	--	--	--	--	--	--
795.561	3926.16	--	--	--	--	--	--	--	--	798.625	5753.79	--	--	--	--	--	--	--	--
795.663	3946.71	--	--	--	--	--	--	--	--	798.747	5753.49	--	--	--	--	--	--	--	--
795.766	3976	--	--	--	--	--	--	--	--	798.868	5752.88	--	--	--	--	--	--	--	--
795.869	4010.08	--	--	--	--	--	--	--	--	798.989	5751.95	--	--	--	--	--	--	--	--
795.972	4043.93	--	--	--	--	--	--	--	--	799.111	5750.69	--	--	--	--	--	--	--	--
796.074	4072.15	--	--	--	--	--	--	--	--	799.232	5749.12	--	--	--	--	--	--	--	--
796.177	4089.82	--	--	--	--	--	--	--	--	799.353	5747.24	--	--	--	--	--	--	--	--
796.28	4093.38	--	--	--	--	--	--	--	--	799.474	5745.05	--	--	--	--	--	--	--	--
796.383	4081.27	--	--	--	--	--	--	--	--	799.596	5742.55	--	--	--	--	--	--	--	--
796.485	4054.16	--	--	--	--	--	--	--	--	799.717	5739.75	--	--	--	--	--	--	--	--
796.588	4014.71	--	--	--	--	--	--	--	--	799.838	5736.67	--	--	--	--	--	--	--	--
796.691	3967.06	--	--	--	--	--	--	--	--	799.96	5733.3	--	--	--	--	--	--	--	--
796.794	3915.95	--	--	--	--	--	--	--	--	800.081	5729.66	--	--	--	--	--	--	--	--
796.896	3865.9	--	--	--	--	--	--	--	--	800.202	5725.76	--	--	--	--	--	--	--	--
796.999	3820.55	--	--	--	--	--	--	--	--	800.323	5721.6	--	--	--	--	--	--	--	--
797.102	3782.32	--	--	--	--	--	--	--	--	800.445	5717.2	--	--	--	--	--	--	--	--
797.205	3752.3	--	--	--	--	--	--	--	--	800.566	5712.57	--	--	--	--	--	--	--	--
797.307	3730.45	--	--	--	--	--	--	--	--	800.687	5707.72	--	--	--	--	--	--	--	--
797.41	3715.92	--	--	--	--	--	--	--	--	800.809	5702.66	--	--	--	--	--	--	--	--
797.513	3707.43	--	--	--	--	--	--	--	--	800.93	5697.42	--	--	--	--	--	--	--	--
797.616	3703.6	--	--	--	--	--	--	--	--	801.051	5691.99	--	--	--	--	--	--	--	--
797.719	3703.11	--	--	--	--	--	--	--	--	801.173	5686.4	--	--	--	--	--	--	--	--
797.821	3704.91	--	--	--	--	--	--	--	--	801.294	5680.65	--	--	--	--	--	--	--	--
797.924	3708.16	--	--	--	--	--	--	--	--	801.415	5674.77	--	--	--	--	--	--	--	--
798.027	3712.31	--	--	--	--	--	--	--	--	801.536	5668.77	--	--	--	--	--	--	--	--
798.13	3716.97	--	--	--	--	--	--	--	--	801.658	5662.66	--	--	--	--	--	--	--	--
798.232	3721.92	--	--	--	--	--	--	--	--	801.779	5656.45	--	--	--	--	--	--	--	--
798.335	3727.02	--	--	--	--	--	--	--	--	801.9	5650.17	--	--	--	--	--	--	--	--
798.438	3732.19	--	--	--	--	--	--	--	--	802.022	5643.82	--	--	--	--	--	--	--	--
798.541	3737.39	--	--	--	--	--	--	--	--	802.143	5637.41	--	--	--	--	--	--	--	--
798.643	3742.61	--	--	--	--	--	--	--	--	802.264	5630.97	--	--	--	--	--	--	--	--
798.746	3747.84	--	--	--	--	--	--	--	--	802.385	5624.51	--	--	--	--	--	--	--	--
798.849	3753.08	--	--	--	--	--	--	--	--	802.507	5618.04	--	--	--	--	--	--	--	--
798.952	3758.31	--	--	--	--	--	--	--	--	802.628	5611.57	--	--	--	--	--	--	--	--
799.054	3763.54	--	--	--	--	--	--	--	--	802.749	5605.11	--	--	--	--	--	--	--	--
799.157	3768.78	--	--	--	--	--	--	--	--	802.871	5598.68	--	--	--	--	--	--	--	--
799.26	3774.01	--	--	--	--	--	--	--	--	802.992	5592.29	--	--	--	--	--	--	--	--
799.363	3779.24	--	--	--	--	--	--	--	--	803.113	5585.95	--	--	--	--	--	--	--	--
799.465	3784.48	--	--	--	--	--	--	--	--	803.235	5579.66	--	--	--	--	--	--	--	--
799.568	3789.71	--	--	--	--	--	--	--	--	803.356	5573.45	--	--	--	--	--	--	--	--
799.671	3794.95	--	--	--	--	--	--	--	--	803.477	5567.31	--	--	--	--	--	--	--	--
799.774	3800.18	--	--	--	--	--	--	--	--	803.598	5561.26	--	--	--	--	--	--	--	--
799.876	3805.42	--	--	--	--	--	--	--	--	803.72	5555.31	--	--	--	--	--	--	--	--
799.979	3810.65	--	--	--	--	--	--	--	--	803.841	5549.46	--	--	--	--	--	--	--	--
800.082	3815.88	--	--	--	--	--	--	--	--	803.962	5543.72	--	--	--	--	--	--	--	--
800.185	3820.67	--	--	--	--	--	--	--	--	804.084	5538.09	--	--	--	--	--	--	--	--
800.287	3825.07	--	--	--	--	--	--	--	--	804.205	5532.58	--	--	--	--	--	--	--	--
800.39	3829.47	--	--	--	--	--	--	--	--	804.326	5527.2	--	--	--	--	--	--	--	--
800.493	3833.88	--	--	--	--	--	--	--	--	804.447	5521.95	--	--	--	--	--	--	--	--
800.596	3838.28	--	--	--	--	--	--	--	--	804.569	5516.83	--	--	--	--	--	--	--	--
800.698	3842.68	--	--	--	--	--	--	--	--	804.69	5511.85	--	--	--	--	--	--	--	--
800.801	3847.09	--	--	--	--	--	--	--	--	804.811	5507	--	--	--	--	--	--	--	--
800.904	3851.49	--	--	--	--	--	--	--	--	804.933	5502.3	--	--	--	--	--	--	--	--
801.007	3855.89	--	--	--	--	--	--	--	--	805.054	5497.74	--	--	--	--	--	--	--	--
801.11	3860.3	--	--	--	--	--	--	--	--	805.175	5493.32	--	--	--	--	--	--	--	--
801.212	3864.7	--	--	--	--	--	--	--	--	805.297	5489.05	--	--	--	--	--	--	--	--
801.315	3869.11	--	--	--	--	--	--	--	--	805.418	5484.92	--	--	--	--	--	--	--	--
801.418	3873.51	--	--	--	--	--	--	--	--	805.539	5480.93	--	--	--	--	--	--	--	--
801.521	3877.91	--	--	--	--	--	--	--	--	805.66	5477.08	--	--	--	--	--	--	--	--
801.623	3882.32	--	--	--	--	--	--	--	--	805.782	5473.37	--	--	--	--	--	--	--	--
801.726	3885.69	--	--	--	--	--	--	--	--	805.903	5469.8	--	--	--	--	--	--	--	--
801.829	3888.89	--	--	--	--	--	--	--	--	806.024	5466.37	--	--	--	--	--	--	--	--
801.932	3892.09	--	--	--	--	--	--	--	--	806.146	5463.08	--	--	--	--	--	--	--	--
802.034	3895.29	--	--	--	--	--	--	--	--	806.267	5459.91	--	--	--	--	--	--	--	--
802.137	3898.49	--	--	--	--	--	--	--	--	806.388	5456.88	--	--	--	--	--	--	--	--
802.24	3901.68	--	--	--	--	--	--	--	--	806.509	5453.97	--	--	--	--	--	--	--	--
802.343	3904.88	--	--	--	--	--	--	--	--	806.631	5451.18	--	--	--	--	--	--	--	--
802.445	3908.08	--	--	--	--	--	--	--	--	806.752	5448.51	--	--	--	--	--	--	--	--
802.548	3911.28	--	--	--	--	--	--	--	--	806.873	5445.96	--	--	--	--	--	--	--	--
802.651	3914.47	--	--	--	--	--	--	--	--	806.995	5443.52	--	--	--	--	--	--	--	--
802.754	3917.67	--	--	--	--	--	--	--	--	807.116	5441.19	--	--	--	--	--	--	--	--
802.856	3920.87	--	--	--	--	--	--	--	--	807.237	5438.96	--	--	--	--	--	--	--	--
802.959	3924.07	--	--	--	--	--	--	--	--	807.358	5436.83	--	--	--	--	--	--	--	--
803.062	3927.27	--	--	--	--	--	--	--	--	807.48	5434.8	--	--	--	--	--	--	--	--
803.165	3930.46	--	--	--	--	--	--	--	--	807.601	5432.87	--	--	--	--	--	--	--	--
803.267	3933.66	--	--	--	--	--	--	--	--	807.722	5431.02	--	--	--	--	--	--	--	--
803.37	3936.86	--	--	--	--	--	--	--	--	807.844	5429.19	--	--	--	--	--	--	--	--
803.473	3940.06	--	--	--	--	--	--	--	--	807.965	5427.37	--	--	--	--	--	--	--	--
803.576	3943.25	--	--	--	--	--	--	--	--	808.086	5425.63	--	--	--	--	--	--	--	--
803.678	3946.45	--	--	--	--	--	--	--	--	808.208	5423.97	--	--	--	--	--	--	--	--
803.781	3949.65	--	--	--	--	--	--	--	--	808.329	5422.37	--	--	--	--	--	--	--	--
803.884	3952.85	--	--	--	--	--	--	--	--	808.45	5420.84	--	--	--	--	--	--	--	--
803.987	3956.05	--	--	--	--	--	--	--	--	808.571	5419.38	--	--	--	--	--	--	--	--
804.089	3959.24	--	--	--	--	--	--	--	--	808.693	5417.97	--	--	--	--	--	--	--	--
804.192	3962.44	--	--	--	--	--	--	--	--	808.814	5416.62	--	--	--	--	--	--	--	--
804.295	3965.64	--	--	--	--	--	--	--	--	808.935	5415.32	--	--	--	--	--	--	--	--
804.398	3968.84	--	--	--	--	--	--	--	--	809.057	5414.07	--	--	--	--	--	--	--	--
804.5	3971.28	--	--	--	--	--	--	--	--	809.178	5412.87	--	--	--	--	--	--	--	--
804.603	3973.73	--	--	--	--	--	--	--	--	809.299	5411.71	--	--	--	--	--	--	--	--
804.706	3976.17	--	--	--	--	--	--	--	--	809.42	5410.59	--	--	--	--	--	--	--	--
804.809	3978.62	--	--	--	--	--	--	--	--	809.542	5409.52	--	--	--	--	--	--	--	--
804.912	3981.06	--	--	--	--	--	--	--	--	809.663	5408.47	--	--	--	--	--	--	--	--
805.014	3983.51	--	--	--	--	--	--	--	--	809.784	5407.46	--	--	--	--	--	--	--	--
805.117	3985.95	--	--	--	--	--	--	--	--	809.906	5406.49	--	--	--	--	--	--	--	--
805.22	3988.39	--	--	--	--	--	--	--	--	810.027	5405.54	--	--	--	--	--	--	--	--
805.323	3990.84	--	--	--	--	--	--	--	--	810.148	5404.61	--	--	--	--	--	--	--	--
805.425	3993.28	--	--	--	--	--	--	--	--	810.27	5404.61	--	--	--	--	--	--	--	--
805.528	3995.73	--	--	--	--	--	--	--	--	810.391	5404.76	--	--	--	--	--	--	--	--
805.631	3998.17	--	--	--	--	--	--	--	--	810.512	5404.93	--	--	--	--	--	--	--	--
805.734	4000.62	--	--	--	--	--	--	--	--	810.633	5405.12	--	--	--	--	--	--	--	--
805.836	4003.06	--	--	--	--	--	--	--	--	810.755	5405.32	--	--	--	--	--	--	--	--
805.939	4005.51	--	--	--	--	--	--	--	--	810.876	5405.54	--	--	--	--	--	--	--	--
806.042	4007.95	--	--	--	--	--	--	--	--	810.997	5405.78	--	--	--	--	--	--	--	--
806.145	4010.4	--	--	--	--	--	--	--	--	811.119	5406.03	--	--	--	--	--	--	--	--
806.247	4012.84	--	--	--	--	--	--	--	--	811.24	5406.3	--	--	--	--	--	--	--	--
806.35	4015.29	--	--	--	--	--	--	--	--	811.361	5406.58	--	--	--	--	--	--	--	--
806.453	4017.73	--	--	--	--	--	--	--	--	811.482	5406.86	--	--	--	--	--	--	--	--
806.556	4020.18	--	--	--	--	--	--	--	--	811.604	5407.16	--	--	--	--	--	--	--	--
806.658	4022.62	--	--	--	--	--	--	--	--	811.725	5407.47	--	--	--	--	--	--	--	--
806.761	4025.07	--	--	--	--	--	--	--	--	811.846	5407.78	--	--	--	--	--	--	--	--
806.864	4027.51	--	--	--	--	--	--	--	--	811.968	5408.11	--	--	--	--	--	--	--	--
806.967	4029.96	--	--	--	--	--	--	--	--	812.089	5408.44	--	--	--	--	--	--	--	--
807.069	4032.4	--	--	--	--	--	--	--	--	812.21	5408.77	--	--	--	--	--	--	--	--
807.172	4034.85	--	--	--	--	--	--	--	--	812.332	5409.12	--	--	--	--	--	--	--	--
807.275	4037.29	--	--	--	--	--	--	--	--	812.453	5409.46	--	--	--	--	--	--	--	--
807.378	4039.74	--	--	--	--	--	--	--	--	812.574	5409.81	--	--	--	--	--	--	--	--
807.48	4042.18	--	--	--	--	--	--	--	--	812.695	5410.01	--	--	--	--	--	--	--	--
807.583	4044.63	--	--	--	--	--	--	--	--	812.817	5410	--	--	--	--	--	--	--	--
807.686	4047.07	--	--	--	--	--	--	--	--	812.938	5409.94	--	--	--	--	--	--	--	--
807.789	4049.52	--	--	--	--	--	--	--	--	813.059	5409.87	--	--	--	--	--	--	--	--
807.891	4051.96	--	--	--	--	--	--	--	--	813.181	5409.82	--	--	--	--	--	--	--	--
807.994	4054.41	--	--	--	--	--	--	--	--	813.302	5409.76	--	--	--	--	--	--	--	--
808.097	4056.85	--	--	--	--	--	--	--	--	813.423	5409.71	--	--	--	--	--	--	--	--
808.2	4059.29	--	--	--	--	--	--	--	--	813.544	5409.65	--	--	--	--	--	--	--	--
808.302	4061.74	--	--	--	--	--	--	--	--	813.666	5409.6	--	--	--	--	--	--	--	--
808.405	4064.18	--	--	--	--	--	--	--	--	813.787	5409.55	--	--	--	--	--	--	--	--
808.508	4066.63	--	--	--	--	--	--	--	--	813.908	5409.51	--	--	--	--	--	--	--	--
808.611	4069.07	--	--	--	--	--	--	--	--	814.03	5409.46	--	--	--	--	--	--	--	--
808.714	4071.52	--	--	--	--	--	--	--	--	814.151	5409.42	--	--	--	--	--	--	--	--
808.816	4073.96	--	--	--	--	--	--	--	--	814.272	5409.37	--	--	--	--	--	--	--	--
808.919	4076.41	--	--	--	--	--	--	--	--	814.394	5409.33	--	--	--	--	--	--	--	--
809.022	4078.85	--	--	--	--	--	--	--	--	814.515	5409.29	--	--	--	--	--	--	--	--
809.125	4081.3	--	--	--	--	--	--	--	--	814.636	5409.25	--	--	--	--	--	--	--	--
809.227	4083.74	--	--	--	--	--	--	--	--	814.757	5409.21	--	--	--	--	--	--	--	--
809.33	4086.19	--	--	--	--	--	--	--	--	814.879	5409.17	--	--	--	--	--	--	--	--
809.433	4088.63	--	--	--	--	--	--	--	--	815	5409.13	--	--	--	--	--	--	--	--
809.536	4091.08	--	--	--	--	--	--	--	--	811.955	5397.23	--	--	--	--	--	--	--	--
809.638	4093.52	--	--	--	--	--	--	--	--	812.068	5397.41	--	--	--	--	--	--	--	--
809.741	4095.97	--	--	--	--	--	--	--	--	812.18	5397.62	--	--	--	--	--	--	--	--
809.844	4098.41	--	--	--	--	--	--	--	--	812.293	5397.86	--	--	--	--	--	--	--	--
809.947	4100.86	--	--	--	--	--	--	--	--	812.406	5398.12	--	--	--	--	--	--	--	--
810.049	4103.3	--	--	--	--	--	--	--	--	812.519	5398.41	--	--	--	--	--	--	--	--
810.152	4105.75	--	--	--	--	--	--	--	--	812.632	5398.72	--	--	--	--	--	--	--	--
810.255	4108.19	--	--	--	--	--	--	--	--	812.744	5399.06	--	--	--	--	--	--	--	--
810.358	4110.64	--	--	--	--	--	--	--	--	812.857	5399.41	--	--	--	--	--	--	--	--
810.46	4113.08	--	--	--	--	--	--	--	--	812.97	5399.79	--	--	--	--	--	--	--	--
810.563	4115.53	--	--	--	--	--	--	--	--	813.083	5400.18	--	--	--	--	--	--	--	--
810.666	4117.97	--	--	--	--	--	--	--	--	813.195	5400.6	--	--	--	--	--	--	--	--
810.769	4120.42	--	--	--	--	--	--	--	--	813.308	5401.03	--	--	--	--	--	--	--	--
810.871	4122.86	--	--	--	--	--	--	--	--	813.421	5401.48	--	--	--	--	--	--	--	--
810.974	4125.31	--	--	--	--	--	--	--	--	813.534	5401.95	--	--	--	--	--	--	--	--
811.077	4127.75	--	--	--	--	--	--	--	--	813.647	5402.43	--	--	--	--	--	--	--	--
811.18	4130.19	--	--	--	--	--	--	--	--	813.759	5402.92	--	--	--	--	--	--	--	--
811.282	4132.64	--	--	--	--	--	--	--	--	813.872	5403.43	--	--	--	--	--	--	--	--
811.385	4135.08	--	--	--	--	--	--	--	--	813.985	5403.95	--	--	--	--	--	--	--	--
811.488	4137.53	--	--	--	--	--	--	--	--	814.098	5404.48	--	--	--	--	--	--	--	--
811.591	4139.97	--	--	--	--	--	--	--	--	814.211	5405.02	--	--	--	--	--	--	--	--
811.693	4142.42	--	--	--	--	--	--	--	--	814.323	5405.58	--	--	--	--	--	--	--	--
811.796	4144.86	--	--	--	--	--	--	--	--	814.436	5406.14	--	--	--	--	--	--	--	--
811.899	4147.31	--	--	--	--	--	--	--	--	814.549	5406.72	--	--	--	--	--	--	--	--
812.002	4149.75	--	--	--	--	--	--	--	--	814.662	5407.3	--	--	--	--	--	--	--	--
812.104	4152.2	--	--	--	--	--	--	--	--	814.774	5407.9	--	--	--	--	--	--	--	--
812.207	4154.64	--	--	--	--	--	--	--	--	814.887	5408.5	--	--	--	--	--	--	--	--
812.31	4157.09	--	--	--	--	--	--	--	--	815	5409.1	--	--	--	--	--	--	--	--

## Sheet: Figure 2a
	Voltage (mV)
1	30.1816
2	70.3592
3	126.122
4	194.694
5	233.774
6	287.3
7	0

## Sheet: Figure 2b
	PAA/CoO-NC	CoO-NC	PAA
Time (s)	Voltage (mV)	Voltage (mV)	Voltage (mV)
0	-0.48852	-0.2807	-0.35893
5.625	1.30799	0.75156	3.48849
11.25	22.7002	13.0433	1.78847
16.875	34.9826	20.1007	0.58056
22.5	41.5878	23.8959	5.64484
28.125	41.9868	24.1252	2.86217
33.75	47.6832	27.3983	2.76375
39.375	48.8358	28.0605	2.68322
45	54.4657	31.2954	2.71901
50.625	55.6183	31.9577	5.47483
56.25	60.5389	34.785	7.47012
61.875	66.1024	37.9817	8.64224
67.5	67.0554	38.5294	5.71642
73.125	70.9343	40.7581	6.13695
78.75	70.2472	40.3633	5.37641
84.375	75.5447	43.4072	6.3159
90	78.5591	45.1392	9.37594
95.625	79.8225	45.8652	8.63329
101.25	95.8922	55.0986	9.1433
106.875	88.4226	50.8067	8.85698
112.5	95.2051	54.7038	8.86593
118.125	94.6509	54.3854	11.3981
123.75	97.6654	56.1175	11.926
129.375	99.9927	57.4547	11.3265
135	101.123	58.1043	11.7381
140.625	107.551	61.7976	12.9281
146.25	108.704	62.4599	17.6255
151.875	109.479	62.9057	16.346
157.5	111.297	63.95	16.2566
163.125	110.964	63.759	18.9497
168.75	115.109	66.1406	20.7214
174.375	120.695	69.35	18.2071
180	126.546	72.7122	17.5987
185.625	126.502	72.6868	16.3102
191.25	132.664	76.2273	21.0882
196.875	134.925	77.5264	20.2113
202.5	132.841	76.3292	17.4913
208.125	134.703	77.399	18.7976
213.75	133.75	76.8514	21.4819
219.375	133.019	76.4311	18.8245
225	136.632	78.507	22.9314
230.625	138.915	79.8188	24.1035
236.25	142.86	82.0858	24.2914
241.875	147.226	84.5947	18.9139
247.5	152.147	87.4221	21.1329
253.125	155.849	89.549	21.3298
258.75	155.605	89.4089	25.8393
264.375	157.112	90.2749	27.1725
270	153.765	88.3518	27.1277
275.625	159.04	91.3829	25.1146
281.25	161.9	93.0258	26.2419
286.875	167.773	96.4008	26.8951
292.5	173.293	99.572	26.3941
298.125	172.738	99.2536	27.1635
303.75	176.396	101.355	28.6935
309.375	178.125	102.348	31.4673
315	181.383	104.221	34.8047
320.625	186.636	107.239	34.7152
326.25	186.237	107.01	33.0152
331.875	180.784	103.877	31.9862
337.5	180.474	103.698	32.0578
343.125	178.368	102.489	35.4579
348.75	182.934	105.112	38.3658
354.375	185.794	106.755	38.7684
360	180.518	103.724	34.8315
365.625	184.708	106.131	36.8715
371.25	191.933	110.283	36.5226
376.875	192.044	110.347	33.3641
382.5	200.489	115.199	34.3841
388.125	199.093	114.397	32.4873
393.75	198.982	114.333	31.6462
399.375	198.228	113.9	33.4984
405	199.824	114.817	33.212
410.625	202.816	116.536	33.2299
416.25	201.553	115.81	36.1468
421.875	206.341	118.561	35.8336
427.5	209.843	120.573	39.86
433.125	214.076	123.006	38.9205
438.75	215.561	123.859	39.69
444.375	221.324	127.171	38.3747
450	222.033	127.578	39.9405
455.625	219.263	125.986	40.1105
461.25	223.762	128.571	40.1732
466.875	227.176	130.533	41.1574
472.5	227.553	130.749	42.6695
478.125	229.57	131.908	43.9759
483.75	227.176	130.533	41.3274
489.375	228.727	131.424	44.119
495	230.168	132.252	44.6917
500.625	233.094	133.933	41.8016
506.25	234.601	134.799	38.5089
511.875	236.463	135.869	40.1911
517.5	238.945	137.295	41.2916
523.125	241.605	138.824	41.0858
528.75	242.048	139.078	44.2085
534.375	236.84	136.086	43.0364
540	237.859	136.671	44.1101
545.625	238.968	137.308	46.1769
551.25	238.125	136.824	41.9627
556.875	242.558	139.371	42.9737
562.5	246.304	141.524	42.9916
568.125	246.903	141.868	43.3406
573.75	247.036	141.944	42.5979
579.375	251.025	144.236	45.0853
585	249.873	143.574	47.8948
590.625	254.882	146.453	47.018
596.25	254.128	146.019	45.4969
601.875	258.761	148.681	48.8164
607.5	257.232	147.803	50.8475
613.125	255.37	146.733	48.8343
618.75	258.584	148.579	47.3759
624.375	260.379	149.611	48.0201
630	264.191	151.802	46.5617
635.625	267.405	153.648	50.8386
641.25	260.977	149.955	48.1901
646.875	259.648	149.191	48.0827
652.5	268.004	153.992	46.5617
658.125	263.283	151.279	47.0001
663.75	270.553	155.457	49.1654
669.375	274.52	157.736	49.3443
675	270.974	155.699	53.1739
680.625	271.129	155.788	52.9054
686.25	271.417	155.953	51.1249
691.875	275.141	158.093	54.4355
697.5	269.799	155.024	53.1739
703.125	274.786	157.889	53.4512
708.75	280.549	161.201	55.7328
714.375	285.492	164.041	52.2165
720	286.201	164.448	49.7828
725.625	280.992	161.455	50.9012
731.25	284.251	163.327	48.7449
736.875	287.731	165.327	49.917
742.5	295.289	169.67	49.3443
748.125	300.985	172.943	50.9728
753.75	293.76	168.791	53.1291
759.375	292.696	168.18	55.3034
765	294.624	169.288	55.545
770.625	294.425	169.173	56.2965
776.25	289.282	166.218	56.0907
781.875	297.661	171.033	52.637
787.5	300.099	172.434	56.9676
793.125	301.628	173.312	58.3813
798.75	297.661	171.033	54.6055
804.375	294.89	169.441	54.3192
810	297.129	170.727	54.4534
815.625	295.71	169.912	53.7107
821.25	295.621	169.861	51.9481
826.875	294.58	169.262	51.7512
832.5	294.668	169.313	54.0686
838.125	299.412	172.039	56.046
843.75	300.121	172.446	56.3323
849.375	302.847	174.013	58.1308
855	303.512	174.395	53.1381
860.625	302.049	173.554	57.236
866.25	295.134	169.581	54.4355
871.875	300.675	172.765	54.516
877.5	303.246	174.242	55.9565
883.125	309.43	177.795	56.4755
888.75	304.864	175.172	54.4892
894.375	312.046	179.298	53.2633
900	309.608	177.897	53.8718
905.625	313.265	179.999	54.0149
911.25	313.398	180.075	56.0013
916.875	321.089	184.494	54.9992
922.5	324.392	186.392	61.0745
928.125	328.271	188.621	56.9497
933.75	322.485	185.297	57.2181
939.375	317.321	182.329	53.8181
945	317.033	182.164	58.5066
950.625	325.655	187.118	63.0072
956.25	322.774	185.462	60.5555
961.875	325.988	187.309	60.4571
967.5	329.822	189.512	62.6135
973.125	326.431	187.564	58.4439
978.75	320.247	184.01	56.9408
984.375	317.387	182.367	59.446
990	320.335	184.061	58.6229
995.625	324.325	186.354	60.1708
1001.25	319.538	183.603	63.6603
1006.88	323.749	186.023	60.6361
1012.5	328.714	188.875	62.7566
1018.12	326.387	187.538	65.1546
1023.75	331.108	190.251	65.244
1029.38	331.595	190.531	62.4524
1035	330.997	190.187	57.8981
1040.62	329.29	189.207	57.9876
1046.25	337.624	193.995	60.0455
1051.88	332.77	191.206	59.7324
1057.5	336.05	193.091	57.9787
1063.12	334.787	192.365	63.9198
1068.75	336.893	193.575	64.5998
1074.38	332.26	190.913	61.7634
1080	334.964	192.467	64.054
1085.62	333.391	191.563	70.7736
1091.25	335.031	192.505	64.1077
1096.88	339.287	194.95	64.9845
1102.5	338.444	194.466	67.6777
1108.12	342.412	196.746	68.7514
1113.75	340.284	195.524	70.693
1119.38	337.38	193.855	73.5383
1125	334.41	192.149	69.8699
1130.62	337.491	193.919	66.5504
1136.25	343.83	197.561	66.4072
1141.88	342.988	197.077	69.1004
1147.5	339.021	194.798	67.4362
1153.12	342.478	196.784	66.1656
1158.75	341.836	196.415	67.0514
1164.38	344.65	198.032	71.7936
1170	349.482	200.809	67.7672
1175.62	353.539	203.14	69.0288
1181.25	352.253	202.401	63.374
1186.88	349.726	200.949	64.7251
1192.5	345.737	198.657	70.0578
1198.12	348.286	200.121	73.3683
1203.75	348.33	200.147	71.8652
1209.38	351.632	202.044	64.3493
1215	352.829	202.732	69.4941
1220.62	348.507	200.249	71.2657
1226.25	348.441	200.21	71.1941
1231.88	353.339	203.025	68.143
1237.5	359.169	206.374	64.913
1243.12	358.016	205.712	66.5593
1248.75	360.1	206.909	69.5388
1254.38	354.78	203.853	71.8294
1260	355.002	203.98	70.7109
1265.62	356.354	204.757	71.9904
1271.25	349.726	200.949	70.4783
1276.88	346.535	199.115	73.2699
1282.5	350.901	201.624	73.2162
1288.12	354.691	203.802	67.1946
1293.75	359.967	206.833	65.0293
1299.38	359.834	206.757	68.0535
1305	361.119	207.495	65.754
1310.62	361.008	207.432	68.5367
1316.25	363.801	209.036	67.3646
1321.88	356.753	204.986	70.1115
1327.5	352.031	202.274	69.5657
1333.12	353.893	203.343	74.961
1338.75	361.429	207.673	74.1289
1344.38	360.299	207.024	73.1625
1350	360.831	207.33	70.9525
1355.62	363.424	208.82	68.0983
1361.25	359.634	206.642	74.5494
1366.88	356.509	204.846	73.8515
1372.5	353.76	203.267	70.2546
1378.12	353.938	203.369	67.0156
1383.75	358.149	205.789	72.8941
1389.38	356.442	204.808	72.5631
1395	365.087	209.775	68.7962
1400.62	368.589	211.787	67.0693
1406.25	367.591	211.214	68.3309
1411.88	365.441	209.979	74.1289
1417.5	370.007	212.602	71.9546
1423.12	371.382	213.392	73.941
1428.75	361.03	207.444	73.9052
1434.38	361.008	207.432	72.1425
1440	360.498	207.139	75.9184
1445.62	361.607	207.775	76.7773
1451.25	363.845	209.062	72.3752
1456.88	365.065	209.762	73.4936
1462.5	360.366	207.062	73.6189
1468.12	355.689	204.375	69.6462
1473.75	362.604	208.349	70.532
1479.38	367.746	211.303	71.8204
1485	370.628	212.959	68.9572
1490.62	364.932	209.686	66.3625
1496.25	374.352	215.098	65.1456
1501.88	367.591	211.214	66.9172
1507.5	367.436	211.125	72.9478
1513.12	365.641	210.093	78.2626
1518.75	364.909	209.673	73.5294
1524.38	366.86	210.794	74.7105
1530	365.308	209.902	73.2431
1535.62	362.183	208.107	71.2031
1541.25	368.367	211.66	68.8499
1546.88	371.648	213.545	74.4868
1552.5	375.194	215.582	74.3168
1558.12	373.864	214.818	72.4825
1563.75	369.01	212.029	74.1468
1569.38	370.805	213.061	70.8988
1575	375.371	215.684	71.2478
1580.62	369.564	212.348	70.8809
1586.25	370.827	213.073	73.2789
1591.88	365.264	209.877	71.5341
1597.5	364.178	209.253	73.6457
1603.12	366.106	210.361	71.4804
1608.75	371.404	213.405	72.6704
1614.38	376.923	216.576	69.2435
1620	378.075	217.238	71.6236
1625.62	374.928	215.43	71.9189
1631.25	373.532	214.627	71.9636
1636.88	374.108	214.958	72.5541
1642.5	366.882	210.807	74.4599
1648.12	369.365	212.233	71.3909
1653.75	372.534	214.054	72.2857
1659.38	372.379	213.965	72.1336
1665	369.342	212.22	70.8094
1670.62	364.843	209.635	73.1268
1676.25	363.092	208.629	78.37
1681.88	365.508	210.017	75.1399
1687.5	368.456	211.711	78.3789
1693.12	370.362	212.806	76.6968
1698.75	369.653	212.398	76.0347
1704.38	371.847	213.659	78.8621
1710	367.746	211.303	77.69
1715.62	361.851	207.915	77.6094
1721.25	372.49	214.029	76.7952
1726.88	373.598	214.665	77.5021
1732.5	372.8	214.207	75.2652
1738.12	377.61	216.971	78.54
1743.75	380.203	218.461	80.6068
1749.38	376.635	216.41	78.4863
1755	376.103	216.105	74.6031
1760.62	371.337	213.366	77.2336
1766.25	367.325	211.061	78.1731
1771.88	369.542	212.335	74.5136
1777.5	368.966	212.004	73.9589
1783.12	364.178	209.253	75.1668
1788.75	363.646	208.947	76.6252
1794.38	361.695	207.826	76.2494
1800	367.68	211.265	74.6478
1805.62	370.938	213.137	73.7441
1811.25	372.49	214.029	74.7105
1816.88	374.064	214.933	77.2426
1822.5	379.516	218.066	79.2289
1828.12	383.395	220.295	82.5932
1833.75	373.509	214.615	80.07
1839.38	377.61	216.971	77.4126
1845	379.006	217.773	79.9268
1850.62	374.197	215.009	75.8378
1856.25	377.632	216.983	78.4684
1861.88	384.592	220.982	78.5489
1867.5	375.903	215.99	78.7637
1873.12	378.009	217.2	80.1595
1878.75	379.538	218.079	82.3695
1884.38	382.154	219.581	81.8505
1890	381.356	219.123	84.499
1895.62	380.491	218.626	83.5864
1901.25	384.725	221.059	79.5958
1906.88	384.592	220.982	83.2643
1912.5	384.038	220.664	79.5063
1918.12	383.306	220.244	78.8084
1923.75	382.863	219.989	83.7206
1929.38	385.479	221.492	78.8979
1935	385.013	221.224	79.7032
1940.62	385.501	221.505	80.0879
1946.25	379.405	218.002	81.4658
1951.88	372.977	214.309	80.8037
1957.5	370.007	212.602	81.7074
1963.12	367.946	211.418	79.0321
1968.75	373.798	214.78	78.1373
1974.38	376.745	216.474	76.7326
1980	376.191	216.156	83.1211
1985.62	374.241	215.035	84.8569
1991.25	367.281	211.036	82.5216
1996.88	371.515	213.468	80.2937
2002.5	369.498	212.309	78.6295
2008.12	369.431	212.271	82.96
2013.75	368.212	211.571	81.3853
2019.38	374.396	215.124	79.1126
2025	383.018	220.078	82.9421
2030.62	381.046	218.945	81.0005
2036.25	377.189	216.729	85.8411
2041.88	384.614	220.995	85.5727
2047.5	386.077	221.836	79.7211
2053.12	386.232	221.925	75.7663
2058.75	385.9	221.734	79.4705
2064.38	381.267	219.072	79.73
2070	367.104	210.934	78.7995
2075.62	369.232	212.156	78.5937
2081.25	372.29	213.914	80.5979
2086.88	375.704	215.875	83.5237
2092.5	380.026	218.359	80.1147
2098.12	381.555	219.238	77.6005
2103.75	380.514	218.639	80.1863
2109.38	379.317	217.951	81.4569
2115	377.654	216.996	80.1953
2120.62	383.949	220.613	76.4642
2126.25	388.715	223.351	81.7969
2131.88	387.872	222.867	85.7785
2137.5	389.047	223.542	83.0764
2143.12	389.335	223.708	81.1705
2148.75	388.648	223.313	83.5774
2154.38	384.636	221.008	83.4611
2160	380.913	218.868	80.0611
2165.62	380.757	218.779	78.2268
2171.25	386.786	222.243	77.2873
2176.88	388.892	223.453	81.0721
2182.5	381.533	219.225	81.1079
2188.12	391.441	224.918	80.7947
2193.75	392.461	225.504	84.0785
2199.38	389.601	223.861	84.848
2205	389.734	223.937	86.6285
2210.62	390.222	224.217	83.0406
2216.25	389.025	223.53	80.4011
2221.88	385.08	221.263	78.3431
2227.5	382.686	219.887	79.8911
2233.12	384.06	220.677	77.0189
2238.75	385.744	221.645	79.8821
2244.38	388.87	223.44	84.329
2250	387.584	222.702	89.9659
2255.62	385.323	221.403	88.8654
2261.25	389.756	223.95	87.049
2266.88	388.249	223.084	83.309
2272.5	385.168	221.314	84.1769
2278.12	391.818	225.134	85.7427
2283.75	393.414	226.051	85.9485
2289.38	390.31	224.268	89.9838
2295	384.548	220.957	89.447
2300.62	383.218	220.193	93.0081
2306.25	389.313	223.695	92.6949
2311.88	385.944	221.759	94.556
2317.5	387.274	222.523	89.5186
2323.12	389.202	223.631	81.7074
2328.75	382.575	219.823	85.0359
2334.38	383.528	220.371	85.3311
2340	383.196	220.18	86.4406
2345.62	386.831	222.269	87.8722
2351.25	386.808	222.256	82.9064
2356.88	379.516	218.066	85.5906
2362.5	383.528	220.371	87.3533
2368.12	390.443	224.345	86.8701
2373.75	385.811	221.683	83.3
2379.38	377.144	216.703	86.7985
2385	374.174	214.997	86.2974
2390.62	382.109	219.556	87.738
2396.25	389.756	223.95	87.2101
2401.88	387.429	222.613	85.0001
2407.5	386.919	222.32	84.7943
2413.12	382.907	220.014	86.6285
2418.75	384.592	220.982	85.3669
2424.38	383.306	220.244	83.0674
2430	389.646	223.886	79.7032
2435.62	386.52	222.09	80.5711
2441.25	389.513	223.81	80.759
2446.88	390.443	224.345	80.3116
2452.5	395.364	227.172	82.289
2458.12	391.818	225.134	78.5668
2463.75	396.14	227.618	84.7943
2469.38	395.231	227.096	89.5633
2475	397.913	228.637	85.0448
2480.62	395.386	227.185	82.2621
2486.25	396.694	227.936	82.1458
2491.88	395.364	227.172	85.6443
2497.5	389.668	223.899	82.45
2503.12	383.417	220.307	78.021
2508.75	385.213	221.339	82.5574
2514.38	387.074	222.409	83.9174
2520	390.31	224.268	81.3226
2525.62	380.602	218.69	79.2111
2531.25	384.126	220.715	87.6396
2536.88	386.099	221.848	82.28
2542.5	386.476	222.065	84.2127
2548.12	386.565	222.116	87.3443
2553.75	383.484	220.346	84.0606
2559.38	387.473	222.638	78.9784
2565	388.87	223.44	82.3874
2570.62	391.84	225.147	77.9405
2576.25	387.806	222.829	83.5506
2581.88	390.776	224.536	84.168
2587.5	393.946	226.357	83.5953
2593.12	386.21	221.912	81.94
2598.75	382.597	219.836	83.1927
2604.38	380.89	218.856	82.0653
2610	382.353	219.696	84.8122
2615.62	385.346	221.415	81.7432
2621.25	382.22	219.62	83.1211
2626.88	389.202	223.631	84.4811
2632.5	381.511	219.212	83.3716
2638.12	382.641	219.862	83.8906
2643.75	388.05	222.969	85.7695
2649.38	388.16	223.033	84.9643
2655	393.458	226.077	85.2506
2660.62	393.68	226.204	88.3285
2666.25	393.901	226.331	90.5475
2671.88	394.81	226.854	88.3554
2677.5	392.106	225.3	86.7001
2683.12	384.88	221.148	86.2706
2688.75	381.378	219.136	89.8496
2694.38	379.339	217.964	85.7069
2700	388.648	223.313	81.949
2705.62	389.402	223.746	86.8611
2711.25	392.97	225.797	93.1691
2716.88	395.763	227.401	91.2544
2722.5	396.295	227.707	89.3396
2728.12	389.18	223.619	85.1969
2733.75	391.175	224.765	85.9574
2739.38	391.042	224.689	85.698
2745	385.456	221.479	82.9153
2750.62	384.415	220.881	85.2237
2756.25	379.294	217.939	86.1901
2761.88	375.97	216.028	85.8143
2767.5	379.538	218.079	86.5122
2773.12	385.523	221.517	88.087
2778.75	388.227	223.071	88.087
2784.38	385.789	221.67	89.0175
2790	387.473	222.638	87.2906
2795.62	383.838	220.549	90.6996
2801.25	381.112	218.983	94.1355
2806.88	390.067	224.128	92.0059
2812.5	390.111	224.154	94.8065
2818.12	402.546	231.298	96.7392
2823.75	399.841	229.745	99.0745
2829.38	393.968	226.37	92.2833
2835	397.847	228.598	91.3975
2840.62	395.054	226.994	92.4444
2846.25	391.441	224.918	91.1201
2851.88	389.18	223.619	97.1955
2857.5	386.166	221.887	95.8176
2863.12	383.949	220.613	89.7422
2868.75	381.91	219.441	91.0575
2874.38	379.915	218.295	90.3596
2880	379.25	217.913	85.8859
2885.62	386.099	221.848	87.0848
2891.25	383.506	220.358	88.2391
2896.88	389.158	223.606	87.7291
2902.5	393.103	225.873	87.9527
2908.12	389.779	223.963	87.8454
2913.75	388.67	223.326	91.9702
2919.38	392.593	225.58	90.3059
2925	396.45	227.796	89.8407
2930.62	397.403	228.344	93.4107
2936.25	400.196	229.948	94.5202
2941.88	404.164	232.228	94.896
2947.5	395.541	227.274	92.0238
2953.12	390.532	224.396	94.0728
2958.75	390.133	224.166	90.2254
2964.38	396.738	227.962	91.3528
2970	386.476	222.065	89.2949
2975.62	392.882	225.746	90.2522
2981.25	394.079	226.433	95.4865
2986.88	389.801	223.975	96.1486
2992.5	396.051	227.567	94.9586
2998.12	401.26	230.56	88.1675
3003.75	396.672	227.923	86.9059
3009.38	392.571	225.567	91.0933
3015	393.724	226.23	88.087
3020.62	387.252	222.511	92.9544
3026.25	383.151	220.155	93.2228
3031.88	389.801	223.975	94.7797
3037.5	395.652	227.338	92.5339
3043.12	390.355	224.294	93.3033
3048.75	386.631	222.154	94.4218
3054.38	391.086	224.714	92.8291
3060	396.096	227.592	99.316
3065.62	393.835	226.293	102.367
3071.25	390.776	224.536	103.28
3076.88	390.975	224.65	98.8955
3082.5	388.271	223.097	97.0523
3088.12	387.429	222.613	93.0886
3093.75	387.23	222.498	94.1981
3099.38	388.426	223.186	95.3612
3105	399.797	229.719	89.8049
3110.62	395.674	227.35	91.7823
3116.25	398.489	228.968	95.3255
3121.88	398.689	229.082	99.9155
3127.5	396.406	227.771	95.0481
3133.12	392.549	225.555	94.6097
3138.75	398.379	228.904	93.2944
3144.38	402.014	230.993	94.6902
3150	397.913	228.637	98.4481
3155.62	393.99	226.382	92.4354
3161.25	397.581	228.446	91.6033
3166.88	398.999	229.261	92.7396
3172.5	397.026	228.127	89.3127
3178.12	390.576	224.421	87.3085
3183.75	389.468	223.784	88.6238
3189.38	386.986	222.358	88.0333
3195	390.842	224.574	84.8211
3200.62	396.273	227.694	87.3443
3206.25	396.229	227.669	86.0648
3211.88	398.467	228.955	88.4091
3217.5	404.075	232.177	91.4244
3223.12	402.967	231.54	96.086
3228.75	404.164	232.228	97.6339
3234.38	405.294	232.878	93.7149
3240	406.69	233.68	93.5986
3245.62	402.302	231.158	92.6054
3251.25	402.39	231.209	97.6518
3256.88	406.203	233.4	94.3054
3262.5	400.639	230.203	95.2539
3268.12	393.702	226.217	93.1333
3273.75	388.382	223.16	88.8743
3279.38	387.562	222.689	91.0754
3285	390.466	224.357	94.1712
3290.62	390.709	224.497	92.7665
3296.25	386.409	222.027	89.5006
3301.88	383.971	220.626	87.4785
3307.5	386.365	222.001	87.1475
3313.12	387.407	222.6	88.9191
3318.75	390.842	224.574	88.1138
3324.38	394.101	226.446	92.3996
3330	391.042	224.689	89.9301
3335.62	394.455	226.65	90.8875
3341.25	394.832	226.866	94.3412
3346.88	401.349	230.611	98.645
3352.5	403.277	231.719	95.5849
3358.12	396.517	227.834	96.1397
3363.75	388.537	223.249	98.3139
3369.38	386.853	222.281	93.5897
3375	386.52	222.09	96.8286
3380.62	396.251	227.681	100.927
3386.25	398.157	228.777	99.8171
3391.88	394.3	226.561	99.8976
3397.5	399.509	229.554	94.4486
3403.12	396.583	227.872	98.4034
3408.75	388.249	223.084	98.6808
3414.38	386.476	222.065	101.15
3420	392.261	225.389	100.434
3425.62	397.115	228.178	102.993
3431.25	392.859	225.733	101.517
3436.88	395.719	227.376	96.7481
3442.5	393.702	226.217	93.3123
3448.12	397.492	228.395	94.8512
3453.75	403.61	231.91	93.6344
3459.38	398.356	228.891	98.0992
3465	390.532	224.396	100.694
3470.62	386.653	222.167	100.202
3476.25	379.959	218.321	105.123
3481.88	373.62	214.678	100.497
3487.5	380.491	218.626	96.0234
3493.12	386.653	222.167	98.815
3498.75	386.542	222.103	96.7034
3504.38	385.124	221.288	98.1618
3510	381.046	218.945	100.112
3515.62	386.01	221.798	96.9181
3521.25	388.892	223.453	92.677
3526.88	384.947	221.186	94.4039
3532.5	382.819	219.964	92.7307
3538.12	387.762	222.804	96.2202
3543.75	394.566	226.714	93.4018
3549.38	396.694	227.936	97.8487
3555	401.216	230.534	96.9808
3560.62	396.339	227.732	97.3476
3566.25	388.825	223.415	97.3834
3571.88	391.131	224.739	97.8218
3577.5	390.244	224.23	97.9471
3583.12	391.485	224.943	96.0592
3588.75	387.274	222.523	92.6502
3594.38	387.762	222.804	93.0886
3600	393.502	226.102	91.5317
3605.62	397.558	228.433	94.1265
3611.25	396.849	228.025	95.6655
3616.88	402.346	231.184	97.3297
3622.5	392.217	225.364	96.6497
3628.12	387.34	222.562	94.9586
3633.75	389.978	224.077	91.138
3639.38	394.965	226.943	95.3612
3645	398.622	229.044	93.3391
3650.62	397.558	228.433	93.6165
3656.25	402.102	231.044	94.0281
3661.88	396.694	227.936	93.0975
3667.5	401.504	230.7	99.3876
3673.12	399.177	229.363	100.953
3678.75	386.365	222.001	97.4371
3684.38	375.571	215.799	90.637
3690	388.981	223.504	95.5134
3695.62	394.987	226.956	100.64
3701.25	396.894	228.051	97.1329
3706.88	394.433	226.637	95.8444
3712.5	388.205	223.058	98.3139
3718.12	393.657	226.191	94.7618
3723.75	398.844	229.172	97.3297
3729.38	402.014	230.993	97.3476
3735	399.864	229.757	102.967
3740.62	397.226	228.242	97.8576
3746.25	401.548	230.725	96.2471
3751.88	389.646	223.886	90.127
3757.5	386.675	222.18	89.9838
3763.12	396.472	227.809	90.4759
3768.75	399.886	229.77	92.4623
3774.38	401.991	230.98	94.2607
3780	401.637	230.776	98.5197
3785.62	398.578	229.019	99.495
3791.25	399.841	229.745	103.647
3796.88	396.251	227.681	102.841
3802.5	383.838	220.549	104.881
3808.12	378.785	217.646	104.801
3813.75	381.71	219.327	101.893
3819.38	378.519	217.493	97.3118
3825	377.056	216.652	95.9607
3830.62	383.506	220.358	98.305
3836.25	382.198	219.607	100.247
3841.88	382.664	219.874	97.0613
3847.5	385.589	221.556	95.0212
3853.12	385.678	221.606	95.0749
3858.75	388.914	223.466	95.227
3864.38	391.973	225.223	101.83
3870	392.416	225.478	103.906
3875.62	396.184	227.643	99.9603
3881.25	396.007	227.541	97.3476
3886.88	389.934	224.052	94.9855
3892.5	398.201	228.802	96.9002
3898.12	393.613	226.166	95.9339
3903.75	393.281	225.975	96.256
3909.38	394.588	226.726	98.3139
3915	384.37	220.855	97.0434
3920.62	392.239	225.376	95.6565
3926.25	390.067	224.128	97.2492
3931.88	391.352	224.867	97.8397
3937.5	387.584	222.702	99.7187
3943.12	389.224	223.644	98.7255
3948.75	389.047	223.542	98.806
3954.38	385.412	221.454	98.9492
3960	384.415	220.881	100.39
3965.62	392.66	225.618	100.166
3971.25	396.251	227.681	100.971
3976.88	390.732	224.51	102.77
3982.5	385.7	221.619	107.503
3988.12	393.746	226.242	106.215
3993.75	393.768	226.255	102.054
3999.38	393.857	226.306	97.276
4005	397.315	228.293	98.9492
4010.62	399.11	229.324	102.609
4016.25	396.783	227.987	103.584
4021.88	399.021	229.273	100.891
4027.5	397.824	228.586	101.24
4033.12	402.413	231.222	104.416
4038.75	404.385	232.355	102.063
4044.38	393.724	226.23	100.354
4050	391.685	225.058	100.971
4055.62	394.034	226.408	100.148
4061.25	398.113	228.751	98.5913
4066.88	394.056	226.421	102.322
4072.5	393.103	225.873	100.032
4078.12	394.854	226.879	96.3634
4083.75	397.359	228.318	100.354
4089.38	402.789	231.439	98.1708
4095	392.35	225.44	95.5313
4100.62	393.591	226.153	95.5223
4106.25	395.785	227.414	98.0276
4111.88	397.536	228.42	98.4929
4117.5	391.685	225.058	95.746
4123.12	400.839	230.318	98.2871
4128.75	396.251	227.681	100.273
4134.38	403.875	232.063	99.9155
4140	402.523	231.286	104.058
4145.62	399.132	229.337	102.224
4151.25	393.347	226.013	96.9986
4156.88	396.517	227.834	96.936
4162.5	399.775	229.706	94.8244
4168.12	394.766	226.828	97.2581
4173.75	396.738	227.962	97.3118
4179.38	387.54	222.676	95.8713
4185	388.67	223.326	96.6586
4190.62	394.5	226.675	96.0592
4196.25	388.493	223.224	95.7191
4201.88	390.931	224.625	94.2786
4207.5	387.097	222.422	92.6233
4213.12	388.626	223.3	95.2539
4218.75	389.956	224.064	90.5922
4224.38	396.096	227.592	93.017
4230	398.268	228.84	87.6127
4235.62	390.687	224.485	91.5317
4241.25	390.266	224.243	89.4828
4246.88	392.35	225.44	86.4674
4252.5	390.887	224.599	92.1581
4258.12	392.66	225.618	97.2313
4263.75	399.088	229.312	95.8534
4269.38	397.536	228.42	96.6139
4275	388.537	223.249	93.3212
4280.62	388.892	223.453	92.2744
4286.25	399.088	229.312	100.801
4291.88	387.629	222.727	97.2223
4297.5	389.801	223.975	97.4281
4303.12	385.567	221.543	94.5739
4308.75	385.235	221.352	92.507
4314.38	389.668	223.899	90.3686
4320	395.165	227.057	93.6344
4325.62	396.894	228.051	95.8086
4331.25	399.199	229.375	94.4486
4336.88	392.926	225.771	94.4934
4342.5	394.455	226.65	93.8133
4348.12	393.768	226.255	96.5423
4353.75	392.837	225.72	95.7997
4359.38	396.761	227.974	94.3144
4365	395.741	227.389	98.7881
4370.62	392.593	225.58	97.8397
4376.25	393.391	226.039	99.1908
4381.88	393.702	226.217	93.1781
4387.5	389.313	223.695	91.1112
4393.12	385.323	221.403	97.8487
4398.75	381.356	219.123	105.731
4404.38	377.588	216.958	100.73
4410	378.696	217.595	95.4776
4415.62	383.86	220.562	94.8423
4421.25	391.241	224.803	97.0255
4426.88	391.33	224.854	98.2155
4432.5	389.623	223.873	101.07
4438.12	388.094	222.995	95.7639
4443.75	388.005	222.944	95.0839
4449.38	395.564	227.287	97.9471
4455	394.832	226.866	99.6024
4460.62	392.416	225.478	93.9923
4466.25	383.639	220.435	98.8687
4471.88	383.572	220.397	95.0212
4477.5	381.644	219.289	93.2765
4483.12	384.149	220.728	95.1018
4488.75	386.454	222.052	101.025
4494.38	388.138	223.02	95.066
4500	394.766	226.828	98.2334
4505.62	392.638	225.606	96.6676
4511.25	394.3	226.561	94.6544
4516.88	389.934	224.052	93.697
4522.5	389.867	224.014	94.9318
4528.12	390.554	224.408	96.4528
4533.75	397.714	228.522	96.435
4539.38	403.233	231.693	99.4592
4545	401.194	230.522	96.8644
4550.62	391.397	224.892	97.6876
4556.25	390.31	224.268	98.4839
4561.88	391.884	225.172	100.613
4567.5	389.623	223.873	96.4081
4573.12	391.929	225.198	94.3054
4578.75	395.896	227.478	96.2918
4584.38	393.657	226.191	98.9671
4590	390.842	224.574	98.806
4595.62	394.655	226.764	94.9586
4601.25	394.854	226.879	100.408
4606.88	400.684	230.229	102.045
4612.5	401.637	230.776	97.9113
4618.12	400.772	230.28	96.1307
4623.75	395.985	227.529	98.2155
4629.38	390.466	224.357	97.2134
4635	387.252	222.511	96.6765
4640.62	392.062	225.274	96.1397
4646.25	392.35	225.44	97.1865
4651.88	394.854	226.879	97.276
4657.5	397.669	228.497	99.4681
4663.12	398.689	229.082	98.4034
4668.75	391.197	224.778	99.5755
4674.38	395.453	227.223	95.6834
4680	401.327	230.598	93.6254
4685.62	400.085	229.885	98.2871
4691.25	397.315	228.293	95.8355
4696.88	402.058	231.018	100.739
4702.5	397.78	228.56	104.166
4708.12	400.595	230.178	98.1797
4713.75	397.669	228.497	100.3
4719.38	398.445	228.942	101.141
4725	402.191	231.095	103.271
4730.62	404.075	232.177	98.5376
4736.25	394.743	226.815	96.8465
4741.88	388.981	223.504	98.0545
4747.5	387.008	222.371	98.8508
4753.12	388.759	223.377	98.9045
4758.75	395.519	227.261	98.4571
4764.38	396.805	228	96.9181
4770	395.652	227.338	97.6966
4775.62	398.223	228.815	100.846
4781.25	400.706	230.241	96.0055
4786.88	403.765	231.999	97.3208
4792.5	405.494	232.992	96.3365
4798.12	405.826	233.183	100.47
4803.75	409.638	235.374	101.356
4809.38	408.552	234.75	99.0118
4815	402.945	231.528	97.2134
4820.62	403.543	231.872	94.3233
4826.25	402.523	231.286	96.1039
4831.88	395.12	227.032	97.5981
4837.5	388.803	223.402	95.4865
4843.12	392.837	225.72	96.8107
4848.75	402.169	231.082	95.6565
4854.38	404.075	232.177	97.4818
4860	400.928	230.369	95.8713
4865.62	395.497	227.248	96.4976
4871.25	391.729	225.083	95.0302
4876.88	390.953	224.638	98.2334
4882.5	384.902	221.161	100.318
4888.12	383.927	220.6	99.5487
4893.75	388.537	223.249	98.1081
4899.38	396.096	227.592	100.318
4905	401.282	230.572	101.812
4910.62	399.952	229.808	103.137
4916.25	396.849	228.025	101.642
4921.88	394.854	226.879	101.168
4927.5	393.746	226.242	102.993
4933.12	393.325	226	102.591
4938.75	395.763	227.401	102.108
4944.38	394.876	226.892	100.989
4950	396.96	228.089	99.5397
4955.62	396.561	227.86	101.965
4961.25	385.567	221.543	104.157
4966.88	385.545	221.53	100.381
4972.5	387.518	222.664	102.797
4978.12	388.848	223.428	102.331
4983.75	389.069	223.555	100.461
4989.38	388.604	223.288	99.3608
4995	391.596	225.007	100.094
5000.62	394.123	226.459	101.258
5006.25	389.247	223.657	95.6028
5011.88	384.703	221.046	97.2939
5017.5	386.055	221.823	95.7728
5023.12	389.025	223.53	103.503
5028.75	396.628	227.898	104.72
5034.38	397.47	228.382	99.486
5040	400.795	230.292	97.4281
5045.62	400.551	230.152	96.9897
5051.25	394.411	226.624	100.193
5056.88	389.003	223.517	101.356
5062.5	396.14	227.618	103.217
5068.12	400.484	230.114	103.28
5073.75	400.75	230.267	101.088
5079.38	401.371	230.623	102.126
5085	397.026	228.127	101.114
5090.62	391.552	224.981	102.993
5096.25	395.364	227.172	101.132
5101.88	397.315	228.293	100.426
5107.5	393.657	226.191	97.3655
5113.12	388.293	223.109	99.6471
5118.75	400.307	230.012	99.4413
5124.38	398.733	229.108	102.072
5130	395.94	227.503	101.714
5135.62	400.285	229.999	97.8397
5141.25	389.756	223.95	96.7392
5146.88	384.658	221.021	97.5176
5152.5	381.755	219.352	102.466
5158.12	382.087	219.543	98.8955
5163.75	393.103	225.873	102.501
5169.38	396.495	227.822	103.87
5175	395.608	227.312	104.246
5180.62	397.071	228.153	100.792
5186.25	391.973	225.223	98.7792
5191.88	389.025	223.53	98.976
5197.5	391.264	224.816	102.09
5203.12	380.381	218.563	106.537
5208.75	380.624	218.703	104.488
5214.38	383.528	220.371	101.481
5220	387.318	222.549	103.074
5225.62	384.902	221.161	102.644
5231.25	380.381	218.563	105.526
5236.88	379.095	217.824	104.595
5242.5	380.757	218.779	103.763
5248.12	380.846	218.83	101.213
5253.75	384.814	221.11	104.371
5259.38	389.158	223.606	101.365
5265	388.537	223.249	99.5845
5270.62	396.339	227.732	101.437
5276.25	394.854	226.879	102.233
5281.88	392.35	225.44	100.962
5287.5	391.308	224.841	99.2802
5293.12	389.313	223.695	97.8039
5298.75	390.665	224.472	101.911
5304.38	392.35	225.44	103.987
5310	397.292	228.28	104.989
5315.62	389.912	224.039	104.237
5321.25	389.912	224.039	102.492
5326.88	392.483	225.516	99.3339
5332.5	387.318	222.549	100.336
5338.12	387.473	222.638	98.9313
5343.75	390.2	224.205	98.5644
5349.38	386.276	221.95	99.2445
5355	387.894	222.88	97.8755
5360.62	389.18	223.619	104.917
5366.25	392.948	225.784	110.465
5371.88	392.128	225.313	107.369
5377.5	388.715	223.351	106.402
5383.12	385.589	221.556	104.819
5388.75	383.617	220.422	104.989
5394.38	380.403	218.575	100.882
5400	383.329	220.256	99.0745
5405.62	382.952	220.04	99.1639
5411.25	380.203	218.461	97.4192
5416.88	383.55	220.384	98.0187
5422.5	383.594	220.409	95.9965
5428.12	384.237	220.779	95.0749
5433.75	374.13	214.971	93.2497
5439.38	375.593	215.812	93.1781
5445	380.336	218.537	98.5734
5450.62	381.91	219.441	96.8465
5456.25	379.427	218.015	96.8644
5461.88	380.292	218.512	104.398
5467.5	374.329	215.086	103.503
5473.12	382.619	219.849	101.213
5478.75	384.681	221.033	104.005
5484.38	388.803	223.402	99.5039
5490	395.098	227.019	99.0566
5495.62	396.628	227.898	98.8239
5501.25	386.653	222.167	106.17
5506.88	384.326	220.83	104.291
5512.5	379.073	217.811	104.72
5518.12	382.42	219.734	101.839
5523.75	389.49	223.797	98.1887
5529.38	385.7	221.619	104.353
5535	383.617	220.422	102.143
5540.62	390.178	224.192	100.345
5546.25	395.275	227.121	99.0387
5551.88	393.103	225.873	104.076
5557.5	387.097	222.422	105.767
5563.12	390.089	224.141	105.32
5568.75	391.219	224.79	101.553
5574.38	391.552	224.981	107.467
5580	391.995	225.236	107.995
5585.62	386.653	222.167	104.792
5591.25	385.855	221.708	105.937
5596.88	381.755	219.352	109.615
5602.5	378.408	217.429	104.336
5608.12	381.467	219.187	101.329
5613.75	386.321	221.976	102.394
5619.38	385.789	221.67	102.188
5625	386.476	222.065	102.859
5630.62	385.789	221.67	98.9939
5636.25	388.781	223.389	99.3071
5641.88	382.907	220.014	98.0992
5647.5	387.496	222.651	95.406
5653.12	385.124	221.288	97.5355
5658.75	385.722	221.632	97.8666
5664.38	387.097	222.422	93.0886
5670	383.306	220.244	97.3476
5675.62	385.656	221.594	102
5681.25	383.794	220.524	100.103
5686.88	380.957	218.894	101.857
5692.5	383.528	220.371	101.696
5698.12	389.247	223.657	101.365
5703.75	385.235	221.352	98.0545
5709.38	386.299	221.963	100.327
5715	384.016	220.651	101.106
5720.62	384.636	221.008	100.64
5726.25	389.845	224.001	94.4844
5731.88	383.927	220.6	97.956
5737.5	379.427	218.015	101.079
5743.12	378.652	217.569	105.552
5748.75	389.091	223.568	98.8418
5754.38	390.576	224.421	98.976
5760	381.999	219.492	96.4439
5765.62	379.516	218.066	99.6203
5771.25	388.692	223.339	99.7634
5776.88	385.057	221.25	96.2292
5782.5	383.86	220.562	96.5692
5788.12	384.525	220.944	98.9492
5793.75	388.981	223.504	98.135
5799.38	388.271	223.097	102.546
5805	386.099	221.848	102.958
5810.62	391.53	224.969	97.795
5816.25	390.798	224.548	94.5112
5821.88	386.52	222.09	97.9918
5827.5	385.789	221.67	102.009
5833.12	377.477	216.894	103.62
5838.75	383.417	220.307	104.837
5844.38	388.67	223.326	107.414
5850	392.837	225.72	106.295
5855.62	395.985	227.529	103.333
5861.25	400.573	230.165	102.591
5866.88	401.327	230.598	104.291
5872.5	394.3	226.561	107.378
5878.12	386.299	221.963	110.554
5883.75	384.304	220.817	106.599
5889.38	387.784	222.816	104.148
5895	384.126	220.715	102.689
5900.62	382.353	219.696	99.8708
5906.25	386.964	222.345	97.285
5911.88	392.283	225.402	100.086
5917.5	394.677	226.777	100.023
5923.12	393.192	225.924	103.987
5928.75	388.692	223.339	99.5934
5934.38	390.089	224.141	104.121
5940	396.406	227.771	101.481
5945.62	392.062	225.274	105.731
5951.25	389.712	223.924	101.141
5956.88	388.692	223.339	98.6808
5962.5	393.037	225.835	101.302
5968.12	394.278	226.548	101.419
5973.75	396.339	227.732	100.944
5979.38	392.704	225.644	103.808
5985	392.771	225.682	105.195
5990.62	394.189	226.497	103.879
5996.25	388.072	222.982	100.408
6001.88	395.852	227.452	104.613
6007.5	399.287	229.426	103.468
6013.12	400.662	230.216	106.501
6018.75	397.337	228.305	104.881
6024.38	399.819	229.732	106.125
6030	396.672	227.923	101.535
6035.62	393.015	225.822	104.407
6041.25	394.234	226.522	104.595
6046.88	396.273	227.694	103.137
6052.5	395.009	226.968	101.249
6058.12	391.308	224.841	104.058
6063.75	388.737	223.364	101.374
6069.38	391.33	224.854	104.022
6075	396.605	227.885	102.949
6080.62	399.819	229.732	102.716
6086.25	403.255	231.706	103.02
6091.88	397.869	228.611	99.7097
6097.5	398.29	228.853	104.148
6103.12	401.016	230.42	108.532
6108.75	394.588	226.726	105.481
6114.38	391.618	225.02	107.1
6120	393.258	225.962	108.523
6125.62	387.872	222.867	106.098
6131.25	398.489	228.968	102.331
6136.88	393.524	226.115	102.188
6142.5	402.235	231.12	102.152
6148.12	403.698	231.961	103.208
6153.75	405.405	232.941	102.457
6159.38	406.291	233.451	102.832
6165	408.973	234.992	99.8081
6170.62	396.096	227.592	101.777
6176.25	390.643	224.459	102
6181.88	388.183	223.046	100.068
6187.5	396.162	227.631	100.694
6193.12	401.836	230.891	100.264
6198.75	400.085	229.885	100.56
6204.38	401.327	230.598	98.976
6210	389.956	224.064	99.8171
6215.62	396.162	227.631	102.063
6221.25	401.171	230.509	101.741
6226.88	406.402	233.514	106.009
6232.5	403.632	231.922	104.532
6238.12	398.711	229.095	103.155
6243.75	399.93	229.796	99.7724
6249.38	392.461	225.504	100.613
6255	392.305	225.414	99.7187
6260.62	385.323	221.403	103.817
6266.25	394.345	226.586	102.215
6271.88	396.783	227.987	109.427
6277.5	402.346	231.184	112.335
6283.12	395.608	227.312	112.191
6288.75	397.248	228.255	110.518
6294.38	401.46	230.674	115.547
6300	392.128	225.313	117.667
6305.62	392.749	225.669	113.748
6311.25	388.072	222.982	113.301
6316.88	384.259	220.791	107.798
6322.5	385.789	221.67	111.708
6328.12	385.124	221.288	105.883
6333.75	390.488	224.37	108.416
6339.38	385.811	221.683	113.525
6345	380.846	218.83	109.382
6350.62	381.378	219.136	104.559
6356.25	379.893	218.282	107.261
6361.88	386.609	222.141	108.496
6367.5	384.769	221.084	105.803
6373.12	385.944	221.759	106.197
6378.75	389.047	223.542	108.89
6384.38	385.146	221.301	106.224
6390	387.917	222.893	105.543
6395.62	392.483	225.516	105.365
6401.25	388.05	222.969	106.581
6406.88	389.646	223.886	106.447
6412.5	397.004	228.114	104.201
6418.12	393.236	225.949	104.622
6423.75	390.2	224.205	104.658
6429.38	393.835	226.293	104.819
6435	390.266	224.243	106.707
6440.62	389.18	223.619	106.993
6446.25	393.946	226.357	108.487
6451.88	390.842	224.574	113.033
6457.5	388.249	223.084	116.128
6463.12	385.567	221.543	115.171
6468.75	391.264	224.816	107.924
6474.38	398.556	229.006	105.508
6480	402.302	231.158	108.147
6485.62	396.672	227.923	108.434
6491.25	390.022	224.103	105.32
6496.88	394.189	226.497	100.855
6502.5	395.852	227.452	106.358
6508.12	403.432	231.808	113.551
6513.75	397.647	228.484	109.838
6519.38	398.379	228.904	107.646
6525	394.633	226.752	103.888
6530.62	399.088	229.312	100.739
6536.25	393.857	226.306	105.66
6541.88	385.434	221.466	110.044
6547.5	387.451	222.625	112.039
6553.12	390.443	224.345	116.084
6558.75	399.398	229.49	115.404
6564.38	401.836	230.891	117.444
6570	395.719	227.376	113.274
6575.62	390.133	224.166	111.529
6581.25	386.964	222.345	113.247
6586.88	386.121	221.861	112.719
6592.5	388.87	223.44	112.2
6598.12	388.848	223.428	105.454
6603.75	392.992	225.809	105.678
6609.38	390.266	224.243	109.883
6615	383.639	220.435	111.333
6620.62	382.442	219.747	112.523
6626.25	384.658	221.021	112.952
6631.88	385.479	221.492	113.757
6637.5	384.326	220.83	116.513
6643.12	379.627	218.13	116.549
6648.75	377.809	217.085	115.439
6654.38	381.001	218.919	110.617
6660	392.195	225.351	104.783
6665.62	395.098	227.019	106.304
6671.25	392.948	225.784	107.235
6676.88	396.406	227.771	109.239
6682.5	391.485	224.943	114.75
6688.12	388.87	223.44	105.669
6693.75	383.971	220.626	114.938
6699.38	386.365	222.001	116.37
6705	394.123	226.459	117.972
6710.62	387.717	222.778	120.056
6716.25	382.885	220.002	116.021
6721.88	377.499	216.907	117.56
6727.5	380.669	218.728	115.842
6733.12	385.257	221.364	116.45
6738.75	386.01	221.798	116.764
6744.38	394.588	226.726	114.133
6750	393.391	226.039	111.655
6755.62	387.363	222.574	111.019
6761.25	381.356	219.123	112.075
6766.88	383.107	220.129	113.015
6772.5	386.675	222.18	109.078
6778.12	389.424	223.759	107.539
6783.75	392.461	225.504	104.497
6789.38	392.416	225.478	104.219
6795	393.857	226.306	108.04
6800.62	386.72	222.205	107.843
6806.25	385.168	221.314	106.098
6811.88	383.639	220.435	109.883
6817.5	383.905	220.588	112.487
6823.12	388.648	223.313	110.885
6828.75	377.211	216.741	107.002
6834.38	384.481	220.919	109.838
6840	381.489	219.199	111.279
6845.62	384.636	221.008	107.807
6851.25	371.958	213.723	109.838
6856.88	372.734	214.169	106.716
6862.5	365.574	210.055	108.299
6868.12	380.159	218.435	107.727
6873.75	385.789	221.67	115.082
6879.38	386.698	222.192	115.341
6885	374.706	215.302	116.79
6890.62	369.143	212.106	110.277
6896.25	381.511	219.212	112.979
6901.88	376.502	216.334	114.214
6907.5	372.534	214.054	115.52
6913.12	381.71	219.327	115.466
6918.75	382.686	219.887	112.594
6924.38	383.683	220.46	111.225
6930	381.267	219.072	106.671
6935.62	387.606	222.714	109.042
6941.25	389.224	223.644	105.051
6946.88	382.996	220.065	107.816
6952.5	382.309	219.671	107.279
6958.12	380.979	218.906	108.326
6963.75	383.085	220.116	115.484
6969.38	384.348	220.842	113.337
6975	383.484	220.346	108.031
6980.62	384.459	220.906	112.809
6986.25	389.845	224.001	116.388
6991.88	390.621	224.447	113.015
6997.5	391.086	224.714	109.856
7003.12	387.806	222.829	107.879
7008.75	390.377	224.306	111.431
7014.38	390.576	224.421	110.062
7020	387.894	222.88	110.849
7025.62	379.982	218.333	112.907
7031.25	376.745	216.474	109.785
7036.88	379.583	218.104	111.601
7042.5	385.855	221.708	110.581
7048.12	390.022	224.103	110.572
7053.75	385.368	221.428	109.042
7059.38	377.92	217.149	111.556
7065	381.378	219.136	109.364
7070.62	387.274	222.523	111.628
7076.25	389.668	223.899	113.149
7081.88	383.905	220.588	112.8
7087.5	373.088	214.373	111.825
7093.12	373.953	214.869	111.807
7098.75	366.771	210.743	107.494
7104.38	370.872	213.099	112.326
7110	372.867	214.245	116.352
7115.62	375.682	215.863	116.379
7121.25	376.989	216.614	115.135
7126.88	381.6	219.263	113.319
7132.5	379.339	217.964	115.019
7138.12	384.681	221.033	110.017
7143.75	387.119	222.434	109.713
7149.38	386.786	222.243	107.333
7155	386.121	221.861	112.335
7160.62	382.952	220.04	113.211
7166.25	378.297	217.365	109.847
7171.88	362.804	208.463	106.492
7177.5	368.411	211.685	105.347
7183.12	376.413	216.283	112.773
7188.75	383.373	220.282	112.183
7194.38	381.245	219.059	120.029
7200	382.907	220.014	115.717
7205.62	380.137	218.423	116.191
7211.25	382.863	219.989	118.213
7216.88	388.892	223.453	119.609
7222.5	384.038	220.664	114.983
7228.12	376.169	216.143	114.115
7233.75	375.504	215.761	118.034
7239.38	374.773	215.34	116.683
7245	380.004	218.346	114.75
7250.62	381.555	219.238	117.327
7256.25	380.602	218.69	117.372
7261.88	379.317	217.951	113.068
7267.5	385.434	221.466	115.475
7273.12	379.472	218.04	112.227
7278.75	381.178	219.021	111.1
7284.38	381.6	219.263	108.586
7290	377.92	217.149	106.617
7295.62	381.444	219.174	105.857
7301.25	379.161	217.862	110.447
7306.88	379.671	218.155	107.235
7312.5	387.097	222.422	107.163
7318.12	372.844	214.232	106.438
7323.75	374.241	215.035	105.946
7329.38	379.494	218.053	107.924
7335	383.927	220.6	110.527
7340.62	382.331	219.683	112.845
7346.25	377.477	216.894	111.127
7351.88	376.347	216.245	110.984
7357.5	378.873	217.697	110.08
7363.12	375.571	215.799	108.693
7368.75	377.588	216.958	110.608
7374.38	375.881	215.977	108.442
7380	380.203	218.461	106.886
7385.62	383.772	220.511	105.168
7391.25	380.735	218.766	107.494
7396.88	377.787	217.073	108.747
7402.5	380.159	218.435	112.084
7408.12	379.516	218.066	113.516
7413.75	383.639	220.435	116.665
7419.38	386.121	221.861	114.545
7425	386.72	222.205	115.457
7430.62	383.173	220.167	109.758
7436.25	389.269	223.67	110.277
7441.88	381.09	218.97	109.275
7447.5	378.142	217.276	109.042
7453.12	377.388	216.843	109.445
7458.75	385.013	221.224	108.442
7464.38	393.436	226.064	109.122
7470	389.38	223.733	107.217
7475.62	387.828	222.842	106.161
7481.25	380.092	218.397	105.508
7486.88	381.999	219.492	102.618
7492.5	386.299	221.963	107.279
7498.12	386.166	221.887	106.322
7503.75	388.936	223.479	103.638
7509.38	375.482	215.748	106.152
7515	383.04	220.091	102.591
7520.62	382.664	219.874	107.279
7526.25	383.949	220.613	104.881
7531.88	384.88	221.148	109.704
7537.5	377.588	216.958	110.993
7543.12	385.323	221.403	109.632
7548.75	386.875	222.294	117.757
7554.38	391.419	224.905	114.554
7560	390.022	224.103	107.727
7565.62	389.313	223.695	106.376
7571.25	394.478	226.663	108.102
7576.88	391.153	224.752	106.304
7582.5	385.146	221.301	103.557
7588.12	383.949	220.613	104.094
7593.75	384.126	220.715	110.241
7599.38	389.646	223.886	109.919
7605	390.067	224.128	112.379
7610.62	385.789	221.67	112.988
7616.25	388.183	223.046	110.608
7621.88	394.056	226.421	110.975
7627.5	387.54	222.676	114.097
7633.12	387.784	222.816	112.129
7638.75	368.234	211.583	113.292
7644.38	378.275	217.353	104.532
7650	372.911	214.271	109.328
7655.62	376.679	216.436	109.838
7661.25	380.469	218.614	107.548
7666.88	380.957	218.894	107.1
7672.5	371.226	213.303	108.747
7678.12	377.543	216.932	107.798
7683.75	376.324	216.232	106.984
7689.38	376.59	216.385	107.476
7695	379.051	217.798	109.114
7700.62	384.304	220.817	113.104
7706.25	387.695	222.765	109.829
7711.88	387.274	222.523	112.209
7717.5	379.361	217.977	109.99
7723.12	376.147	216.13	111.341
7728.75	369.896	212.539	112.666
7734.38	373.687	214.716	109.355
7740	369.586	212.36	113.489
7745.62	375.26	215.621	114.339
7751.25	374.706	215.302	113.31
7756.88	385.368	221.428	110.939
7762.5	384.082	220.689	105.803
7768.12	374.263	215.048	111.234
7773.75	372.534	214.054	109.758
7779.38	376.036	216.066	113.113
7785	379.605	218.117	114.044
7790.62	383.107	220.129	109.087
7796.25	385.589	221.556	106.841
7801.88	389.047	223.542	110.626
7807.5	392.815	225.707	113.56
7813.12	394.544	226.701	115.583
7818.75	391.973	225.223	114.625
7824.38	387.629	222.727	114.938
7830	380.004	218.346	118.392
7835.62	383.772	220.511	118.723
7841.25	381.4	219.148	116.826
7846.88	379.782	218.219	117.596
7852.5	375.726	215.888	110.205
7858.12	380.336	218.537	110.125
7863.75	380.27	218.499	110.017
7869.38	377.832	217.098	113.059
7875	383.572	220.397	108.165
7880.62	392.15	225.325	108.586
7886.25	390.089	224.141	110.581
7891.88	392.239	225.376	109.105
7897.5	393.192	225.924	112.576
7903.12	393.923	226.344	111.538
7908.75	393.657	226.191	113.328
7914.38	393.879	226.319	111.18
7920	394.588	226.726	111.431
7925.62	390.909	224.612	111.189
7931.25	394.3	226.561	115.439
7936.88	390.554	224.408	109.624
7942.5	388.027	222.956	104.738
7948.12	388.981	223.504	102.036
7953.75	384.104	220.702	105.543
7959.38	385.877	221.721	104.98
7965	391.596	225.007	105.445
7970.62	389.934	224.052	107.476
7976.25	395.342	227.159	107.414
7981.88	391.929	225.198	114.142
7987.5	394.721	226.803	107.709
7993.12	393.48	226.089	107.53
7998.75	395.874	227.465	105.749
8004.38	397.071	228.153	106.385
8010	392.66	225.618	109.114
8015.62	393.746	226.242	112.451
8021.25	384.725	221.059	112.317
8026.88	386.542	222.103	113.9
8032.5	391.951	225.211	109.203
8038.12	395.209	227.083	107.709
8043.75	386.631	222.154	109.48
8049.38	385.589	221.556	109.436
8055	387.163	222.46	110.617
8060.62	385.257	221.364	111.333
8066.25	384.237	220.779	107.136
8071.88	388.892	223.453	107.709
8077.5	389.513	223.81	108.094
8083.12	385.235	221.352	104.971
8088.75	386.476	222.065	107.619
8094.38	393.303	225.988	109.892
8100	393.414	226.051	107.575
8105.62	396.206	227.656	106.376
8111.25	394.322	226.573	105.812
8116.88	382.531	219.798	107.449
8122.5	389.823	223.988	109.579
8128.12	394.123	226.459	108.442
8133.75	387.141	222.447	108.058
8139.38	389.025	223.53	104.613
8145	384.392	220.868	108.335
8150.62	381.733	219.339	107.879
8156.25	382.109	219.556	108.183
8161.88	384.636	221.008	112.37
8167.5	396.362	227.745	111.064
8173.12	394.056	226.421	104.819
8178.75	386.542	222.103	105.481
8184.38	387.584	222.702	105.517
8190	391.53	224.969	105.758
8195.62	394.81	226.854	105.463
8201.25	399.997	229.834	111.163
8206.88	393.391	226.039	112.021
8212.5	394.921	226.917	112.021
8218.12	398.512	228.98	107.244
8223.75	403.011	231.566	108.299
8229.38	405.072	232.75	115.404
8235	394.212	226.51	115.672
8240.62	385.434	221.466	113.167
8246.25	391.53	224.969	112.505
8251.88	394.189	226.497	110.993
8257.5	388.05	222.969	112.37
8263.12	390.133	224.166	110.778
8268.75	378.607	217.544	110.608
8274.38	375.881	215.977	108.612
8280	381.245	219.059	112.29
8285.62	391.175	224.765	109.436
8291.25	394.234	226.522	108.505
8296.88	387.296	222.536	110.277
8302.5	383.617	220.422	109.91
8308.12	382.309	219.671	108.604
8313.75	392.704	225.644	106.089
8319.38	393.236	225.949	107.306
8325	389.889	224.026	111.019
8330.62	387.806	222.829	113.417
8336.25	384.658	221.021	110.142
8341.88	384.703	221.046	113.14
8347.5	384.326	220.83	110.563
8353.12	377.366	216.831	110.93
8358.75	371.382	213.392	107.941
8364.38	372.49	214.029	110.259
8370	380.58	218.677	110.948
8375.62	379.361	217.977	116.433
8381.25	381.777	219.365	112.057
8386.88	380.07	218.384	110.295
8392.5	384.548	220.957	111.914
8398.12	383.86	220.562	113.999
8403.75	386.166	221.887	115.108
8409.38	388.958	223.491	108.818
8415	392.283	225.402	108.04
8420.62	396.339	227.732	114.384
8426.25	385.035	221.237	109.158
8431.88	379.117	217.837	110.599
8437.5	378.208	217.315	108.612
8443.12	381.201	219.034	109.65
8448.75	382.464	219.76	110.098
8454.38	382.708	219.9	109.543
8460	391.264	224.816	105.365
8465.62	392.128	225.313	110.733
8471.25	393.613	226.166	115.645
8476.88	381.289	219.085	120.942
8482.5	383.262	220.218	117.381
8488.12	380.757	218.779	115.592
8493.75	377.277	216.78	118.535
8499.38	380.868	218.843	121.014
8505	381.311	219.098	119.743
8510.62	381.4	219.148	116.263
8516.25	381.489	219.199	113.292
8521.88	378.873	217.697	112.021
8527.5	380.647	218.715	111.78
8533.12	381.888	219.429	113.623
8538.75	390.089	224.141	117.587
8544.38	395.386	227.185	114.733
8550	390.599	224.434	114.688
8555.62	388.604	223.288	113.525
8561.25	386.232	221.925	116.057
8566.88	389.69	223.912	114.017
8572.5	383.24	220.206	117.417
8578.12	390.909	224.612	110.491
8583.75	390.355	224.294	108.076
8589.38	384.969	221.199	108.156
8595	389.18	223.619	111.592
8600.62	384.88	221.148	117.059
8606.25	384.681	221.033	116.289
8611.88	386.764	222.231	115.806
8617.5	388.648	223.313	113.695
8623.12	385.19	221.326	113.56
8628.75	387.274	222.523	113.471
8634.38	388.958	223.491	114.956
8640	387.917	222.893	109.677
8645.62	384.902	221.161	108.577
8651.25	382.996	220.065	110.151
8656.88	383.971	220.626	112.46
8662.5	389.335	223.708	113.498
8668.12	388.183	223.046	111.511
8673.75	386.897	222.307	108.711
8679.38	390.754	224.523	108.657
8685	392.172	225.338	108.102
8690.62	392.106	225.3	109.212
8696.25	394.721	226.803	113.909
8701.88	396.894	228.051	114.572
8707.5	395.674	227.35	115.636
8713.12	384.548	220.957	118.374
8718.75	381.555	219.238	114.5
8724.38	380.137	218.423	111.046
8730	383.306	220.244	109.319
8735.62	387.274	222.523	106.689
8741.25	385.611	221.568	113.319
8746.88	395.009	226.968	109.543
8752.5	390.887	224.599	109.364
8758.12	392.593	225.58	109.051
8763.75	388.936	223.479	110.679
8769.38	392.084	225.287	113.516
8775	389.38	223.733	111.18
8780.62	385.235	221.352	114.965
8786.25	384.57	220.97	116.379
8791.88	393.214	225.937	116.889
8797.5	395.431	227.21	116.2
8803.12	396.628	227.898	119.287
8808.75	394.633	226.752	119.054
8814.38	400.462	230.101	117.56
8820	399.42	229.503	112.755
8825.62	391.618	225.02	110.975
8831.25	391.951	225.211	110.259
8836.88	392.726	225.656	109.248
8842.5	387.673	222.753	114.178
8848.12	388.227	223.071	116.155
8853.75	389.912	224.039	110.697
8859.38	391.131	224.739	111.601
8865	389.601	223.861	112.084
8870.62	393.258	225.962	116.236
8876.25	393.17	225.911	115.234
8881.88	392.106	225.3	113.99
8887.5	395.652	227.338	114.643
8893.12	398.201	228.802	112.871
8898.75	398.667	229.07	110.268
8904.38	395.253	227.108	106.886
8910	390.288	224.256	109.122
8915.62	387.739	222.791	116.37
8921.25	392.305	225.414	113.954
8926.88	390.82	224.561	108.129
8932.5	392.815	225.707	112.317
8938.12	383.86	220.562	110.295
8943.75	384.415	220.881	111.458
8949.38	383.284	220.231	113.659
8955	387.85	222.855	111.968
8960.62	385.634	221.581	112.809
8966.25	385.19	221.326	113.265
8971.88	384.149	220.728	115.278
8977.5	386.365	222.001	113.659
8983.12	389.025	223.53	112.594
8988.75	392.128	225.313	114.876
8994.38	382.774	219.938	109.391
9000	383.661	220.448	112.523
9005.62	386.033	221.81	114.742
9011.25	391.53	224.969	116.057
9016.88	387.983	222.931	118.66
9022.5	381.422	219.161	112.997
9028.12	379.427	218.015	110.178
9033.75	380.004	218.346	114.088
9039.38	386.675	222.18	115.797
9045	390.155	224.179	115.252
9050.62	389.513	223.81	115.135
9056.25	395.741	227.389	118.831
9061.88	397.669	228.497	112.424
9067.5	391.818	225.134	109.024
9073.12	386.232	221.925	112.442
9078.75	382.087	219.543	112.585
9084.38	387.03	222.383	115.01
9090	386.897	222.307	115.18
9095.62	396.628	227.898	115.305
9101.25	394.079	226.433	115.466
9106.88	385.611	221.568	113.024
9112.5	383.461	220.333	110.957
9118.12	386.831	222.269	112.165
9123.75	388.072	222.982	112.621
9129.38	389.513	223.81	110.035
9135	390.532	224.396	111.851
9140.62	389.69	223.912	112.361
9146.25	387.939	222.906	114.938
9151.88	389.756	223.95	116.155
9157.5	393.236	225.949	113.82
9163.12	391.906	225.185	116.62
9168.75	392.682	225.631	114.759
9174.38	392.682	225.631	115.216
9180	390.665	224.472	113.614
9185.62	389.756	223.95	109.096
9191.25	386.609	222.141	108.308
9196.88	383.063	220.104	111.377
9202.5	384.503	220.931	109.105
9208.12	384.814	221.11	110.16
9213.75	384.592	220.982	112.433
9219.38	383.55	220.384	110.688
9225	385.168	221.314	112.174
9230.62	382.442	219.747	109.015
9236.25	385.257	221.364	111.574
9241.88	390.178	224.192	111.556
9247.5	381.046	218.945	110.805
9253.12	384.681	221.033	107.091
9258.75	387.429	222.613	109.919
9264.38	389.136	223.593	108.657
9270	394.034	226.408	114.231
9275.62	396.362	227.745	112.558
9281.25	396.517	227.834	109.838
9286.88	394.766	226.828	111.395
9292.5	394.721	226.803	110.912
9298.12	397.004	228.114	107.521
9303.75	389.779	223.963	105.91
9309.38	392.571	225.567	108.317
9315	393.325	226	106.188
9320.62	401.548	230.725	107.217
9326.25	400.085	229.885	108.371
9331.88	397.581	228.446	105.543
9337.5	390.266	224.243	110.268
9343.12	388.138	223.02	110.169
9348.75	388.892	223.453	112.567
9354.38	397.758	228.547	111.78
9360	396.982	228.102	111.798
9365.62	397.847	228.598	106.376
9371.25	397.935	228.649	111.44
9376.88	392.172	225.338	113.077
9382.5	384.791	221.097	113.113
9388.12	388.316	223.122	113.891
9393.75	387.872	222.867	112.487
9399.38	383.018	220.078	106.868
9405	376.657	216.423	110.017
9410.62	382.109	219.556	112.54
9416.25	378.408	217.429	110.787
9421.88	380.757	218.779	107.977
9427.5	386.941	222.332	109.892
9433.12	394.101	226.446	104.443
9438.75	389.956	224.064	108.961
9444.38	388.582	223.275	114.196
9450	390.709	224.497	111.073
9455.62	391.884	225.172	110.536
9461.25	389.446	223.772	114.777
9466.88	390.865	224.587	112.236
9472.5	392.483	225.516	112.907
9478.12	394.433	226.637	110.259
9483.75	401.77	230.853	116.737
9489.38	401.216	230.534	112.97
9495	386.675	222.18	118.857
9500.62	393.68	226.204	113.865
9506.25	398.024	228.7	110.733
9511.88	399.154	229.35	112.361
9517.5	398.711	229.095	110.59
9523.12	391.086	224.714	109.606
9528.75	394.167	226.484	113.006
9534.38	391.773	225.109	110.59
9540	394.012	226.395	113.641
9545.62	393.968	226.37	110.42
9551.25	397.115	228.178	110.814
9556.88	392.438	225.491	116.665
9562.5	389.136	223.593	117.658
9568.12	390.975	224.65	113.185
9573.75	386.698	222.192	--
9579.38	385.656	221.594	--
9585	380.203	218.461
9590.62	380.913	218.868
9596.25	388.914	223.466
9601.88	384.348	220.842
9607.5	378.208	217.315
9613.12	381.91	219.441
9618.75	378.386	217.416
9624.38	378.164	217.289
9630	376.79	216.499
9635.62	380.735	218.766
9641.25	392.039	225.262
9646.88	390.488	224.37
9652.5	384.658	221.021
9658.12	386.609	222.141
9663.75	390.443	224.345
9669.38	386.254	221.938
9675	386.387	222.014
9680.62	388.16	223.033
9686.25	391.485	224.943
9691.88	391.108	224.727
9697.5	390.111	224.154
9703.12	389.779	223.963
9708.75	383.816	220.537
9714.38	378.94	217.735
9720	376.502	216.334
9725.62	376.745	216.474
9731.25	376.502	216.334
9736.88	386.72	222.205
9742.5	396.849	228.025
9748.12	393.214	225.937
9753.75	387.451	222.625
9759.38	385.346	221.415
9765	392.328	225.427
9770.62	384.769	221.084
9776.25	388.271	223.097
9781.88	384.991	221.212
9787.5	391.574	224.994
9793.12	388.316	223.122
9798.75	395.009	226.968
9804.38	391.951	225.211
9810	388.36	223.148
9815.62	389.047	223.542
9821.25	396.096	227.592
9826.88	398.179	228.789
9832.5	387.163	222.46
9838.12	382.575	219.823
9843.75	381.489	219.199
9849.38	384.592	220.982
9855	388.116	223.007
9860.62	377.566	216.945
9866.25	375.393	215.697
9871.88	380.469	218.614
9877.5	380.846	218.83
9883.12	385.057	221.25
9888.75	387.318	222.549
9894.38	378.984	217.76
9900	379.56	218.091
9905.62	384.681	221.033
9911.25	389.247	223.657
9916.88	391.951	225.211
9922.5	392.527	225.542
9928.12	394.367	226.599
9933.75	395.165	227.057
9939.38	395.83	227.439
9945	383.04	220.091
9950.62	384.947	221.186
9956.25	387.274	222.523
9961.88	386.432	222.039
9967.5	389.823	223.988
9973.12	385.412	221.454
9978.75	385.501	221.505
9984.38	388.626	223.3
9990	391.53	224.969
9995.62	394.832	226.866
10001.2	396.761	227.974
10006.9	396.472	227.809
10012.5	390.842	224.574
10018.1	386.498	222.078
10023.8	387.074	222.409
10029.4	388.138	223.02
10035	388.537	223.249
10040.6	390.998	224.663
10046.2	396.317	227.72
10051.9	399.376	229.477
10057.5	402.257	231.133
10063.1
10068.8
10074.4
10080
10085.6
10091.2
10096.9
10102.5
10108.1
10113.8
10119.4
--
--

## Sheet: Figure 2c
	With light		Without light
Load resistance (kΩ)	Current density (μA cm-2)	Power density (μW cm-2)	Current density (μA cm-2)	Power density (μW cm-2)
0	16.907	0.17718	12.3213	0.10808
5	14.8895	0.36653	10.8509	0.22358
10	12.7904	0.50471	9.32119	0.30787
15	10.8974	0.65465	7.94163	0.39934
20	9.29069	0.74513	6.77074	0.45453
25	7.9616	0.79327	5.80214	0.4839
30	6.87154	0.8108	5.00774	0.49459
35	5.97739	0.80496	4.35612	0.49103
40	5.23991	0.80538	3.81867	0.49128
45	4.62931	0.79187	3.37369	0.48304
50	4.11828	0.7746	3.00126	0.47251
55	3.68764	0.75587	2.68743	0.46108
60	3.3219	0.73607	2.42089	0.449
65	3.00893	0.69516	2.19281	0.42405
70	2.7392	0.67561	1.99624	0.41212
75	2.50518	0.65681	1.82569	0.40065
80	2.30085	0.63892	1.67678	0.38974
85	2.12142	0.62148	1.54602	0.3791
90	1.96298	0.60566	1.43056	0.36945
95	1.82238	0.59089	1.32809	0.36044
100	1.69701	0.57669	1.23672	0.35178
105	1.58473	0.56396	1.1549	0.34401
110	1.48376	0.55216	1.08131	0.33681
115	1.39262	0.54123	1.01489	0.33015
120	1.31004	0.53112	0.95471	0.32398
125	1.23498	0.52148	0.90001	0.3181
130	1.16653	0.51286	0.85013	0.31284
135	1.10393	0.50489	0.80451	0.30798
140	1.04652	0.49751	0.76267	0.30348
145	0.99372	0.49046	0.72419	0.29918
150	0.94505	0.48415	0.68872	0.29533
155	0.90008	0.4783	0.65595	0.29177

## Sheet: Figure 3a
	Irradiation time (h)	Amount of H2 evolution (mmol)	Amount of H2 evolution (mmol)	Amount of H2 evolution (mmol)	Amount of H2 evolution (mmol)	Amount of H2 evolution (mmol)	Amount of H2 evolution (mmol)	Amount of H2 evolution (mmol)
0	0	0	0	0	0	0	0	0
1	1.22	2.64654	0.6	0.86	0.39423	0.468	2.01137	2.68861
2	2.58	5.41476	1.55	1.78	0.99509	1.209	4.11522	5.84022
3	3.94	8.12214	2.25	2.7	1.62836	1.755	6.17283	8.69523
4	5.06	10.069	2.8	3.44	1.95307	2.184	7.65246	10.613
5	6.04	11.7725	3.1	4.06	2.23018	2.418	8.94713	12.4268
	500 ml h-1	900 ml h-1	100 ml h-1	300 ml h-1	Submerged in water	1300 ml h-1	700 ml h-1	1100 ml h-1

## Sheet: Figure 3b
Amount of H2 evolution (mmol)	Amount of H2 evolution (mmol)	Amount of H2 evolution (mmol)	Amount of H2 evolution (mmol)	Amount of H2 evolution (mmol)	Amount of H2 evolution (mmol)	Amount of H2 evolution (mmol)	Amount of H2 evolution (mmol)	Amount of H2 evolution (mmol)
0	0	0	0	0	0	0	0	0
1	0.75642	1.09822	0.55667	0.65829	1.16457	0.36241	0.42423	0.98012
2	1.59964	2.12878	1.23806	1.3625	2.32397	0.9329	1.09592	1.81442
3	2.44286	3.29317	1.88751	2.06672	3.46078	1.50904	1.59085	2.81922
4	3.13727	4.13048	2.29778	2.63315	4.43902	1.90459	1.97972	3.70023
5	3.74489	5.16313	2.57612	3.10773	5.51371	2.06579	2.19183	4.58124
	500 ml h-1	900 ml h-1	100 ml h-1	300 ml h-1	1100 ml h-1	Submerged in water	1300 ml h-1	700 ml h-1

## Sheet: Figure 3c
	H2 production rate (mmol g-1 h-1)		H2O2 production rate (mmol g-1 h-1)		Voltage (mV)
100	12.68	158	10.32	150	60.72
300	16.48	358	12.48	350	134.64
500	24.24	558	15	550	258.72
700	35.8	758	18.32	750	348.48
900	47.08	958	20.36	950	384.48
1100	49.92	1158	22.12	1150	403
1300	9.84	1358	8.88	1350	0
1500	9.32	1558	8.38

[truncated: 9 more sheets: Figure 3d, Figure 4a, Figure 4b, Figure 4e, Figure 4f, Figure 5a, Figure 5b, Figure 5c, Figure 5g]
